# Supplementary material for: Diet-driven differential response of Akkermansia muciniphila modulates pathogen susceptibility
Source: Mol Syst Biol. 2024 May 14;20(6):2. doi: 10.1038/s44320-024-00036-7 (PMC11148096; doi:10.1038/s44320-024-00036-7)
Supplement: Supplementary file 8 — Source data Fig. 1 [file 44320_2024_36_MOESM8_ESM.zip › MSB-2023-12163_SourceData_Fig1.xlsx]

## Sheet: 1C
Figure 1C
1) Relative abundances from individual mice per group at day 53-54 (immediately prior to C. rodentium infection); raw counts available in Dataset EV1
	Group	ID	Day	A. muciniphila	B. caccae	B. thetaiotaomicron	B. intestinihomis	R. intestinalis	M. formatexigens	F. prausnitzii	E. coli	D. piger	C. symbiosum	C. aerofaciens	B. uniformis	B. ovatus	E. rectale
	14SM FR	276	54	24.221	3.22827	6.72107	1.61413	9.19607	9.89105	6.46998	3.78873	2.52881	0.802583	1.10299	5.42976	19.6969	5.3087
	14SM FR	277	54	30.1243	2.61715	6.54287	1.66151	5.90759	7.28132	5.10941	4.82163	2.20991	0.830754	1.06423	5.93473	19.7698	6.12478
	14SM FR	609	54	28.065	4.8255	10.2533	1.25284	0.691815	11.3513	0.00344187	6.17127	0.574792	0.468094	0.292559	7.3656	17.7394	10.9451
	14SM FR	610	54	21.7645	6.66219	11.8307	1.83481	0.930329	7.88195	0	4.40872	0.640893	0.666736	0.465164	10.032	19.816	13.0659
	14SM FR	625	54	28.0873	5.10154	12.597	1.10616	1.83259	9.0804	0	6.46772	0.177481	0.27654	0.821364	7.62341	14.2769	12.5516
	14SM FR	801	54	20.9285	3.69659	13.5579	1.62032	1.79365	7.64941	0	10.7242	1.26611	0.780014	1.47713	10.988	12.5217	12.9965
	14SM FR	803	54	22.4581	4.3001	11.4504	1.2557	0.00903383	9.67072	0	5.28931	1.25119	0.840146	1.8158	5.86296	18.8762	16.9204
	14SM FR	815	54	19.2546	5.22081	14.3996	1.55931	1.2205	7.40384	0.24641	7.6233	2.14838	1.05494	1.65557	11.6082	16.2515	10.3531
	14SM FR	816	54	28.3859	13.937	6.98539	1.7216	1.50187	5.81673	1.83508	6.32138	3.14862	4.47422	1.76748	8.43173	8.25788	7.41519
	14SM FR	817	54	18.0907	4.07945	10.0617	1.41551	2.13951	11.9785	0	9.42591	0.524435	0.691512	0.993178	8.83186	14.2015	17.5663
	14SM FR	820	54	22.535	4.14676	7.55737	1.15514	0.0156629	10.3493	0	11.3047	0.783147	0.697001	1.13165	5.54859	16.7711	18.0045
	14SM FR	822	54	14.6548	3.11647	13.6855	2.28841	1.60157	9.22746	0	5.56215	1.46997	0.905094	2.19533	13.6759	19.0744	12.5429
	14SM FR	NT5	54	19.261	4.0127	16.1294	1.95683	1.4958	4.69913	0	8.37033	1.91927	0.99037	0.891333	12.4377	19.7288	8.10737
	14SM FF	131	54	42.6678	11.4528	2.90774	0.843506	0.0261958	4.66286	0	7.07812	7.01525	6.45466	5.38586	9.1633	1.44077	0.901137
	14SM FF	132	54	36.3399	18.951	4.84532	1.46999	1.81315	2.13071	0	9.98771	5.42409	8.45626	1.03462	6.79164	2.72997	0.0256095
	14SM FF	135	54	30.9311	22.8881	8.4521	1.30828	2.44122	3.18302	0	4.07319	5.49386	7.34164	0.782269	11.3159	1.75786	0.0314706
	14SM FF	136	54	28.7475	25.1237	6.60099	1.95296	0.88968	3.03793	0	8.8751	3.96667	7.92466	1.43217	8.21977	3.20719	0.0216995
	14SM FF	275	54	44.1022	11.5911	3.95968	1.57251	9.81774	2.20151	0.00757834	2.70547	5.06233	4.52806	2.57285	6.96828	2.36065	2.55011
	14SM FF	278	54	46.6288	11.4879	3.09373	1.30653	8.09701	1.86585	0	3.18112	5.24798	4.64059	2.51693	6.18309	1.91392	3.83657
	14SM FF	3106	54	56.0761	9.63163	2.52065	0.375012	0.0379759	5.05079	0	3.86879	1.27694	7.07776	4.4859	7.71385	1.86557	0.0189879
	14SM FF	3109	54	52.1197	14.7259	3.45408	0.24443	0.224395	4.11524	0.00400705	3.28578	1.43853	2.09569	4.4879	10.2621	3.49014	0.0520917
	14SM FF	804	54	38.8923	15.2557	5.20327	0.552434	0.424949	1.90283	1.66675	3.93786	5.92568	5.30714	2.70551	14.7032	3.30988	0.212475
	14SM FF	807	54	47.1502	15.7787	5.75354	0.635949	1.50588	3.67771	2.4958	6.86945	3.37173	3.85169	3.38373	4.21166	1.2839	0.0299976
	14SM FF	818	54	39.8809	10.483	0.492538	0.124972	2.42594	9.11564	7.88061	0.543998	1.69815	12.0121	10.7329	3.27134	0.742483	0.595457
	14SM FF	NT6	54	49.4561	16.5647	4.98252	0.505051	0.665307	1.7871	2.22416	6.25971	2.51068	4.78827	0.679876	7.81857	1.71911	0.03885
	14SM FF	SM14NT	54	60.9106	16.5093	8.33052	0.354132	0.505902	2.83305	0.0168634	1.60202	1.02867	4.35076	0.623946	0.708263	2.20911	0.0168634
	13SM FR	SW20M018	53		10.2904	19.1512	1.63681	0.00262309	0.00262309	0	5.39832	1.31941	2.11159	0.278047	21.4437	27.4139	10.9514
	13SM FR	SW20M019	53		11.7012	20.1103	1.41967	0.00340449	0	0	5.03864	0.949852	2.64529	0.204269	19.392	31.8592	6.6762
	13SM FR	SW20M020	53		8.78674	20.3289	1.66974	0.0063488	0.0031744	0	5.31395	0.685671	1.00629	0.368231	19.5384	35.0454	7.24716
	13SM FR	SW20M039	53		10.0025	16.4683	1.96508	1.43384	0.00491884	0	13.5268	1.30841	1.56419	0.0541072	15.5657	24.3999	13.7063
	13SM FR	SW20M040	53		9.85486	15.5712	2.28194	4.94899	0	0	13.4675	1.03751	3.37117	0.18106	15.9994	20.3248	12.9616
	13SM FF	SW20M043	53		45.0102	15.1641	4.22285	0.843023	0	0.00773415	6.75191	3.63247	4.06559	0.626466	11.7456	7.83985	0.0902318
	13SM FF	SW20M044	53		48.7106	12.336	3.0775	1.17947	0.00236368	0	5.93282	3.08696	4.46498	1.41348	13.5415	6.07228	0.182003
	13SM FF	SW20M045	53		43.3205	17.7651	2.65012	0.800453	0	0	14.2234	4.17467	3.79538	1.21176	4.18945	7.66465	0.204423
	13SM FF	SW20M046	53		40.3653	17.3732	3.282	0.71256	0	0	6.67874	3.13104	3.28804	0.53744	16.9414	7.66002	0.0301932
	13SM FF	SW20M050	54		11.0285	21.3716	1.68208	0.0086408	0	0	11.2618	1.04266	3.53409	0.132492	15.2165	17.273	17.4487
	12SM FR	3104	54		8.43666	13.2984		1.64898	12.2545	4.00528	11.5642	2.56935	0.630619	4.72538	9.17806	13.1194	18.5692
	12SM FR	3110	54		9.09174	13.1569		0.997986	12.7907	2.08295	7.00421	2.18367	0.453214	5.50723	10.1172	11.2342	25.38
	12SM FR	3557M	54		4.25615	12.5414		1.53766	7.94135	2.22539	17.083	0.642315	0.564459	0.817492	7.72076	22.8508	21.8192
	12SM FR	607	54		7.75395	18.6236		2.63493	12.6373	2.43695	10.9639	2.2107	1.70163	2.18242	6.29743	20.0424	12.5147
	12SM FF	3555M	54		45.0729	5.75889		2.25237	8.49757	0	2.6107	1.17737	18.0189	1.91963	11.7993	2.86665	0.0255951
	12SM FF	603	54		27.5922	13.6308		2.80951	6.90522	6.35913	13.7458	3.84422	10.6057	6.56751	5.05856	2.867	0.0143709
	12SM FF	604	54		29.2251	12.8357		2.26512	4.82413	0	10.9097	6.8225	9.30916	3.5175	14.7663	5.49326	0.0316484
	12SM FF	606	54		19.3771	4.01964		4.24977	15.3268	10.0184	6.6278	1.94845	12.6573	18.2418	4.98619	2.4394	0.107395
	11SM FR	2884	54	26.8681				2.63462	7.46224	4.13509	10.0517	1.41517	1.28971	1.68114	7.72319	27.2495	9.48964
	11SM FR	3861	54	30.8061				1.93438	9.04041	6.53851	6.81028	0.431637	0.53555	1.13904	9.73982	23.1805	9.84373
	11SM FR	5401	54	24.2209				1.33879	8.78022	4.66716	2.96021	0.803273	0.349572	1.90405	12.354	32.1123	10.5095
	11SM FR	5475	54	28.742				1.51999	8.83075	7.83536	6.18085	0.443891	0.279114	2.74069	10.9661	24.6259	7.83536
	11SM FR	2888	54	27.3787				3.59165	6.53936	3.7915	4.55202	1.12135	1.58765	0.954813	10.8194	33.8514	5.81215
	11SM FF	2837	54	56.606				1.16052	6.21493	1.79391	8.4892	1.84492	4.88012	8.04285	7.09913	3.86839	0
	11SM FF	2896	54	45.2251				1.0743	4.9817	3.86937	7.62941	4.22589	7.19684	5.728	12.8535	7.21586	0
	11SM FF	5404	54	33.1746				2.28433	6.12739	1.89657	8.2236	0.909894	1.64702	2.69897	6.3347	26.5405	10.1624
	11SM FF	2850	54	65.5979				0.447074	5.87518	2.22634	2.48826	0.460621	4.36687	12.3239	3.59465	2.59664	0.0225795
	10SM FR	289	54					2.59489	10.8317	4.18197	6.23999	2.83037	0.772346	2.9952	13.3418	37.3646	18.8471
	10SM FR	290	54					1.55313	14.7502	2.88828	5.17257	2.08901	0.749319	2.61126	13.9827	39.8456	16.3579
	10SM FR	291	54					2.53009	13.8728	5.00805	9.34805	1.63934	0.758078	4.02255	11.6223	38.0413	13.1574
	10SM FR	293	54					3.84982	12.8986	5.60098	8.38784	2.4598	1.01526	1.89425	12.4216	36.4473	15.0245
	10SM FR	6316	54					0.575841	6.71814	5.597	6.2121	3.30236	1.12114	1.91511	13.986	51.1626	9.40976
	10SM FR	6324	54					0.737367	7.85621	7.07005	9.17372	4.45131	3.01995	1.9139	16.2058	41.9486	7.62308
	10SM FF	5497	54					1.28771	3.97086	3.52452	10.3581	9.75272	10.6403	7.64929	28.3809	24.4357	0
	10SM FF	6306	54					0.943809	2.93846	2.87035	16.1226	8.48942	9.82243	4.53418	25.9402	28.3337	0.004865
	10SM FF	6308	54					0.880756	3.2629	1.72957	14.8177	11.751	9.40081	5.02441	24.1546	28.9782	0
	10SM FF	6312	54					1.26125	2.39574	2.78869	18.2469	9.78578	9.21536	3.60629	29.4587	23.2222	0.0190138
	10SM FF	3862	54					1.78661	7.51955	5.33831	10.734	8.50972	13.9557	14.4077	21.9703	15.7638	0.0143503
	10SM FF	2869	54					0.775319	3.67738	3.672	11.7644	9.7561	10.9406	3.84429	30.0275	25.5425	0
2) Average relative abundances pooled from n mice per group
	Group	n	Day	A. muciniphila	B. caccae	B. thetaiotaomicron	B. intestinihomis	R. intestinalis	M. formatexigens	F. prausnitzii	E. coli	D. piger	C. symbiosum	C. aerofaciens	B. uniformis	B. ovatus	E. rectale
	14SM FR	13	D54	22.9101	4.99573	10.9056	1.57248	2.17969	8.637	1.0511	6.94457	1.43408	1.03677	1.20567	8.75158	16.6909	11.6848
	14SM FF	13	D54	44.1464	15.4187	4.66128	0.865057	2.22118	3.50494	1.09967	4.78987	3.80466	6.06379	3.14035	7.487	2.1562	0.640871
	13SM FR	5	D54		10.1271	18.326	1.79465	1.27904	0.00214327	0	8.54903	1.06017	2.1397	0.217143	18.3878	27.8086	10.3085
	13SM FF	5	D54		37.687	16.802	2.98291	0.70883	0.000472735	0.00154683	8.96975	3.01356	3.82962	0.784328	12.3269	9.30195	3.5911
	12SM FR	4	D54		7.38462	14.4051		1.70489	11.4059	2.68765	11.6538	1.90151	0.837479	3.30813	8.32836	16.8117	19.5708
	12SM FF	4	D54		30.3168	9.06126		2.89419	8.88843	4.09438	8.47349	3.44814	12.6478	7.56161	9.15259	3.41658	0.0447523
	11SM FR	5	D54	27.6032				2.20388	8.13059	5.39352	6.11101	0.843063	0.80832	1.68395	10.3205	28.2039	8.69807
	11SM FF	4	D54	50.1509				1.24156	5.7998	2.44655	6.70762	1.86033	4.52272	7.19843	7.47051	10.0553	2.54624
	10SM FR	6	D54					1.97352	11.1546	5.05772	7.42238	2.79537	1.23935	2.55871	13.5934	40.8017	13.4033
	10SM FF	6	D54					1.15591	3.96082	3.32057	13.674	9.67413	10.6625	6.51103	26.6554	24.3793	0.00637152

## Sheet: 1D
Figure 1D
1) Pooled relative abundances from Figure 1C grouped as mucin degrader or non-mucin degrader
	Group	n	Day	Non-mucin degrader	Mucin degraders
	14SM FR	13	D54	59.6162	40.3838
	14SM FF	13	D54	34.9085	65.0915
	13SM FR	5	D54	69.7523	30.2477
	13SM FF	5	D54	42.528	57.472
	12SM FR	4	D54	78.2103	21.7897
	12SM FF	4	D54	60.6219	39.3781
	11SM FR	5	D54	72.3968	27.6032
	11SM FF	4	D54	49.8491	50.1509
	10SM FR	6	D54	100
	10SM FF	6	D54	100

## Sheet: 1E
Figure 1E
1) Relative abundances pre-infection by 16S rRNA gene sequencing, red indicates outlier; raw counts available in Dataset EV1
	14SM FR_CA	14SM FR_BC	14SM FR_BO	14SM FR_BT	14SM FR_BU	14SM FR_BI	14SM FR_ER	14SM FR_CS	14SM FR_MF	14SM FR_RI	14SM FR_FP	14SM FR_DP	14SM FR_EC	14SM FR_AM	14SM FF_CA	14SM FF_BC	14SM FF_BO	14SM FF_BT	14SM FF_BU	14SM FF_BI	14SM FF_ER	14SM FF_CS	14SM FF_MF	14SM FF_RI	14SM FF_FP	14SM FF_DP	14SM FF_EC	14SM FF_AM	13SM FR_CA	13SM FR_BC	13SM FR_BO	13SM FR_BT	13SM FR_BU	13SM FR_BI	13SM FR_ER	13SM FR_CS	13SM FR_MF	13SM FR_RI	13SM FR_FP	13SM FR_DP	13SM FR_EC	13SM FR_AM	13SM FF_CA	13SM FF_BC	13SM FF_BO	13SM FF_BT	13SM FF_BU	13SM FF_BI	13SM FF_ER
	1.10299	3.22827	19.6969	6.72107	5.42976	1.61413	5.3087	0.802583	9.89105	9.19607	6.46998	2.52881	3.78873	24.221	5.38586	11.4528	1.44077	2.90774	9.1633	0.843506	0.901137	6.45466	4.66286	0.0261958	0	7.01525	7.07812	42.6678	0.278047	10.2904	27.4139	19.1512	21.4437	1.63681	10.9514	2.11159	0.00262309	0.00262309	0	1.31941	5.39832		0.626466	45.0102	7.83985	15.1641	11.7456	4.22285	0.0902318
	1.06423	2.61715	19.7698	6.54287	5.93473	1.66151	6.12478	0.830754	7.28132	5.90759	5.10941	2.20991	4.82163	30.1243	1.03462	18.951	2.72997	4.84532	6.79164	1.46999	0.0256095	8.45626	2.13071	1.81315	0	5.42409	9.98771	36.3399	0.204269	11.7012	31.8592	20.1103	19.392	1.41967	6.6762	2.64529	0	0.00340449	0	0.949852	5.03864		1.41348	48.7106	6.07228	12.336	13.5415	3.0775	0.182003
	0.703958	3.41862	22.004	8.43064	4.82232	2.01492	5.12583	0.935801	8.51494	6.36092	4.95721	2.25941	3.70948	26.742	0.782269	22.8881	1.75786	8.4521	11.3159	1.30828	0.0314706	7.34164	3.18302	2.44122	0	5.49386	4.07319	30.9311	0.368231	8.78674	35.0454	20.3289	19.5384	1.66974	7.24716	1.00629	0.0031744	0.0063488	0	0.685671	5.31395		0.615802	42.8149	1.38278	13.4476	6.67378	4.1839	0.0955938
	0.292559	4.8255	17.7394	10.2533	7.3656	1.25284	10.9451	0.468094	11.3513	0.691815	0.00344187	0.574792	6.17127	28.065	1.43217	25.1237	3.20719	6.60099	8.21977	1.95296	0.0216995	7.92466	3.03793	0.88968	0	3.96667	8.8751	28.7475	0.0541072	10.0025	24.3999	16.4683	15.5657	1.96508	13.7063	1.56419	0.00491884	1.43384	0	1.30841	13.5268		1.21176	43.3205	7.66465	17.7651	4.18945	2.65012	0.204423
	0.821364	5.10154	14.2769	12.597	7.62341	1.10616	12.5516	0.27654	9.0804	1.83259	0	0.177481	6.46772	28.0873	2.57285	11.5911	2.36065	3.95968	6.96828	1.57251	2.55011	4.52806	2.20151	9.81774	0.00757834	5.06233	2.70547	44.1022	0.18106	9.85486	20.3248	15.5712	15.9994	2.28194	12.9616	3.37117	0	4.94899	0	1.03751	13.4675		0.132492	11.0285	17.273	21.3716	15.2165	1.68208	17.4487
	1.47713	3.69659	12.5217	13.5579	10.988	1.62032	12.9965	0.780014	7.64941	1.79365	0	1.26611	10.7242	20.9285	2.51693	11.4879	1.91392	3.09373	6.18309	1.30653	3.83657	4.64059	1.86585	8.09701	0	5.24798	3.18112	46.6288
	1.8158	4.3001	18.8762	11.4504	5.86296	1.2557	16.9204	0.840146	9.67072	0.00903383	0	1.25119	5.28931	22.4581	4.4859	9.63163	1.86557	2.52065	7.71385	0.375012	0.0189879	7.07776	5.05079	0.0379759	0	1.27694	3.86879	56.0761
	1.65557	5.22081	16.2515	14.3996	11.6082	1.55931	10.3531	1.05494	7.40384	1.2205	0.24641	2.14838	7.6233	19.2546	4.4879	14.7259	3.49014	3.45408	10.2621	0.24443	0.0520917	2.09569	4.11524	0.224395	0.00400705	1.43853	3.28578	52.1197
	1.76748	13.937	8.25788	6.98539	8.43173	1.7216	7.41519	4.47422	5.81673	1.50187	1.83508	3.14862	6.32138	28.3859	2.70551	15.2557	3.30988	5.20327	14.7032	0.552434	0.212475	5.30714	1.90283	0.424949	1.66675	5.92568	3.93786	38.8923
	0.993178	4.07945	14.2015	10.0617	8.83186	1.41551	17.5663	0.691512	11.9785	2.13951	0	0.524435	9.42591	18.0907	3.38373	15.7787	1.2839	5.75354	4.21166	0.635949	0.0299976	3.85169	3.67771	1.50588	2.4958	3.37173	6.86945	47.1502
	1.13165	4.14676	16.7711	7.55737	5.54859	1.15514	18.0045	0.697001	10.3493	0.0156629	0	0.783147	11.3047	22.535	10.7329	10.483	0.742483	0.492538	3.27134	0.124972	0.595457	12.0121	9.11564	2.42594	7.88061	1.69815	0.543998	39.8809
	2.19533	3.11647	19.0744	13.6855	13.6759	2.28841	12.5429	0.905094	9.22746	1.60157	0	1.46997	5.56215	14.6548	0.679876	16.5647	1.71911	4.98252	7.81857	0.505051	0.03885	4.78827	1.7871	0.665307	2.22416	2.51068	6.25971	49.4561
	0.891333	4.0127	19.7288	16.1294	12.4377	1.95683	8.10737	0.99037	4.69913	1.4958	0	1.91927	8.37033	19.261	0.623946	16.5093	2.20911	8.33052	0.708263	0.354132	0.0168634	4.35076	2.83305	0.505902	0.0168634	1.02867	1.60202	60.9106
2) Outlier detection in GraphPad using ROUT, Q=1%
n	13	13	13	13	13	13	13	13	13	13	13	13	13	13	13	13	13	13	13	13	13	13	13	13	13	13	13	13	5	5	5	5	5	5	5	5	5	5	5	5	5		5	5	5	5	5	5	5
outliers	0	1	0	0	0	0	0	1	0	1	3	0	0	0	0	0	0	0	0	0	2	0	1	2	4	0	0	0	0	0	0	0	0	0	0	0	0	0	0	0	0		0	1	0	0	0	0	1
3) Clean dataset
	14SM FR_CA	14SM FR_BC	14SM FR_BO	14SM FR_BT	14SM FR_BU	14SM FR_BI	14SM FR_ER	14SM FR_CS	14SM FR_MF	14SM FR_RI	14SM FR_FP	14SM FR_DP	14SM FR_EC	14SM FR_AM	14SM FF_CA	14SM FF_BC	14SM FF_BO	14SM FF_BT	14SM FF_BU	14SM FF_BI	14SM FF_ER	14SM FF_CS	14SM FF_MF	14SM FF_RI	14SM FF_FP	14SM FF_DP	14SM FF_EC	14SM FF_AM	13SM FR_CA	13SM FR_BC	13SM FR_BO	13SM FR_BT	13SM FR_BU	13SM FR_BI	13SM FR_ER	13SM FR_CS	13SM FR_MF	13SM FR_RI	13SM FR_FP	13SM FR_DP	13SM FR_EC	13SM FR_AM	13SM FF_CA	13SM FF_BC	13SM FF_BO	13SM FF_BT	13SM FF_BU	13SM FF_BI	13SM FF_ER
	0.292559	4.8255	17.7394	10.2533	7.3656	1.25284	10.9451	0.468094	11.3513	0.691815	0.00344187	0.574792	6.17127	28.065	5.38586	11.4528	1.44077	2.90774	9.1633	0.843506	0.901137	6.45466	4.66286	0.0261958	0	7.01525	7.07812	42.6678	0.278047	10.2904	27.4139	19.1512	21.4437	1.63681	10.9514	2.11159	0.00262309	0.00262309	0	1.31941	5.39832		1.41348	48.7106	6.07228	12.336	13.5415	3.0775	0.182003
	0.821364	5.10154	14.2769	12.597	7.62341	1.10616	12.5516	0.27654	9.0804	1.83259	0	0.177481	6.46772	28.0873	1.03462	18.951	2.72997	4.84532	6.79164	1.46999	0.0256095	8.45626	2.13071	1.81315	0	5.42409	9.98771	36.3399	0.204269	11.7012	31.8592	20.1103	19.392	1.41967	6.6762	2.64529	0	0.00340449	0	0.949852	5.03864		0.615802	42.8149	1.38278	13.4476	6.67378	4.1839	0.0955938
	1.47713	3.69659	12.5217	13.5579	10.988	1.62032	12.9965	0.780014	7.64941	1.79365	0	1.26611	10.7242	20.9285	0.782269	22.8881	1.75786	8.4521	11.3159	1.30828	0.0314706	7.34164	3.18302	2.44122	0	5.49386	4.07319	30.9311	0.368231	8.78674	35.0454	20.3289	19.5384	1.66974	7.24716	1.00629	0.0031744	0.0063488	0	0.685671	5.31395		1.21176	43.3205	7.66465	17.7651	4.18945	2.65012	0.204423
	1.8158	4.3001	18.8762	11.4504	5.86296	1.2557	16.9204	0.840146	9.67072	0.00903383	0	1.25119	5.28931	22.4581	1.43217	25.1237	3.20719	6.60099	8.21977	1.95296	0.0216995	7.92466	3.03793	0.88968	0	3.96667	8.8751	28.7475	0.0541072	10.0025	24.3999	16.4683	15.5657	1.96508	13.7063	1.56419	0.00491884	1.43384	0	1.30841	13.5268
	1.65557	5.22081	16.2515	14.3996	11.6082	1.55931	10.3531	1.05494	7.40384	1.2205	0.24641	2.14838	7.6233	19.2546	4.4859	9.63163	1.86557	2.52065	7.71385	0.375012	0.0189879	7.07776	5.05079	0.0379759	0	1.27694	3.86879	56.0761	0.18106	9.85486	20.3248	15.5712	15.9994	2.28194	12.9616	3.37117	0	4.94899	0	1.03751	13.4675
	0.993178	4.07945	14.2015	10.0617	8.83186	1.41551	17.5663	0.691512	11.9785	2.13951	0	0.524435	9.42591	18.0907	4.4879	14.7259	3.49014	3.45408	10.2621	0.24443	0.0520917	2.09569	4.11524	0.224395	0.00400705	1.43853	3.28578	52.1197
	1.13165	4.14676	16.7711	7.55737	5.54859	1.15514	18.0045	0.697001	10.3493	0.0156629	0	0.783147	11.3047	22.535	0.623946	16.5093	2.20911	8.33052	0.708263	0.354132	0.0168634	4.35076	2.83305	0.505902	0.0168634	1.02867	1.60202	60.9106
	2.19533	3.11647	19.0744	13.6855	13.6759	2.28841	12.5429	0.905094	9.22746	1.60157	0	1.46997	5.56215	14.6548
	0.891333	4.0127	19.7288	16.1294	12.4377	1.95683	8.10737	0.99037	4.69913	1.4958	0	1.91927	8.37033	19.261
4) Kolmogorov-Smirnov test for normality
KS distance	0.1375	0.1535	0.1567	0.1438	0.1623	0.1864	0.2053	0.1927	0.1729	0.2019	0.5055	0.1409	0.1822	0.1839	0.2851	0.1333	0.1776	0.1975	0.2492	0.2314	0.4766	0.2517	0.2152	0.2135	0.3962	0.2489	0.2516	0.1687	0.1787	0.2381	0.1559	0.2478	0.255	0.2456	0.2289	0.1341	0.2426	0.3237	1	0.2252	0.3572		N too small	N too small	N too small	N too small	N too small	N too small	N too small
P value	>0.1000	>0.1000	>0.1000	>0.1000	>0.1000	>0.1000	>0.1000	>0.1000	>0.1000	>0.1000	<0.0001	>0.1000	>0.1000	>0.1000	0.089	>0.1000	>0.1000	>0.1000	>0.1000	>0.1000	<0.0001	>0.1000	>0.1000	>0.1000	0.0014	>0.1000	>0.1000	>0.1000	>0.1000	>0.1000	>0.1000	>0.1000	>0.1000	>0.1000	>0.1000	>0.1000	>0.1000	0.0942	<0.0001	>0.1000	0.0359
Passed normality test (alpha=0.05)?	Yes	Yes	Yes	Yes	Yes	Yes	Yes	Yes	Yes	Yes	No	Yes	Yes	Yes	Yes	Yes	Yes	Yes	Yes	Yes	No	Yes	Yes	Yes	No	Yes	Yes	Yes	Yes	Yes	Yes	Yes	Yes	Yes	Yes	Yes	Yes	Yes	No	Yes	No
P value summary	ns	ns	ns	ns	ns	ns	ns	ns	ns	ns	****	ns	ns	ns	ns	ns	ns	ns	ns	ns	****	ns	ns	ns	**	ns	ns	ns	ns	ns	ns	ns	ns	ns	ns	ns	ns	ns	****	ns	*
Number of values	9	9	9	9	9	9	9	9	9	9	9	9	9	9	7	7	7	7	7	7	7	7	7	7	7	7	7	7	5	5	5	5	5	5	5	5	5	5	5	5	5		3	3	3	3	3	3	3
5) Multiple unpaired t test with Welch correction, p value adjustment using Benjamini-Hochberg method
	14SM									13SM									12SM									11SM									10SM
	Discovery?	P value	Mean of 14SM FR	Mean of 14SM FF	Difference	SE of difference	t ratio	df	q value	Discovery?	P value	Mean of 14SM FR	Mean of 14SM FF	Difference	SE of difference	t ratio	df	q value	Discovery?	P value	Mean of 14SM FR	Mean of 14SM FF	Difference	SE of difference	t ratio	df	q value	Discovery?	P value	Mean of 14SM FR	Mean of 14SM FF	Difference	SE of difference	t ratio	df	q value	Discovery?	P value	Mean of 14SM FR	Mean of 14SM FF	Difference	SE of difference	t ratio	df	q value
AM	Yes	0.002684	21.48	43.97	-22.49	5.008	4.49	7.151	0.005367	NA	NA	NA	NA	NA	NA	NA	NA	NA	NA	NA	NA	NA	NA	NA	NA	NA	NA	No	0.037175	27.6	55.81	-28.21	5.994	4.706	2.137	0.058417	NA	NA	NA	NA	NA	NA	NA	NA	NA
BC	Yes	0.000981	4.278	17.04	-12.76	2.166	5.892	6.132	0.002289	Yes	0.00179	10.13	44.95	-34.82	1.944	17.91	2.25	0.00856	No	0.021302	7.385	30.32	-22.93	5.477	4.187	3.241	0.063906	NA	NA	NA	NA	NA	NA	NA	NA	NA	NA	NA	NA	NA	NA	NA	NA	NA	NA
BT	Yes	0.000125	12.19	5.302	6.886	1.29	5.337	13.31	<0.001	No	0.130307	18.33	14.52	3.81	1.92	1.984	3.415	0.173743	No	0.118959	14.41	9.061	5.344	2.821	1.894	4.814	0.237918	NA	NA	NA	NA	NA	NA	NA	NA	NA	NA	NA	NA	NA	NA	NA	NA	NA	NA
BI	No	0.06971	1.512	0.9355	0.5768	0.2814	2.049	9.289	0.108438	No	0.068301	1.795	3.304	-1.509	0.4809	3.139	2.438	0.102451	NA	NA	NA	NA	NA	NA	NA	NA	NA	NA	NA	NA	NA	NA	NA	NA	NA	NA	NA	NA	NA	NA	NA	NA	NA	NA	NA
RI	No	0.442067	1.2	0.8484	0.3517	0.442	0.7956	11.72	0.442067	No	0.681938	1.279	0.8512	0.4279	0.9745	0.4391	4.267	0.716452	No	0.091058	1.705	2.894	-1.189	0.5808	2.048	5.473	0.21854	No	0.033253	2.204	0.894	1.31	0.4696	2.789	5.721	0.058417	No	0.125665	2.221	1.156	1.065	0.5702	1.868	4.613	0.125665
MF	Yes	3e-05	9.046	3.573	5.472	0.8426	6.494	11.99	<0.001	No	0.716452	0.002143	0.003011	-0.0008678	0.002173	0.3994	2.983	0.716452	No	0.37448	11.41	8.888	2.518	2.553	0.9861	4.463	0.449376	No	0.007143	8.131	5.691	2.44	0.6093	4.005	5.974	0.02619	Yes	0.002669	11.81	3.961	7.853	1.614	4.865	6.112	0.003813
FP	No	0.392447	0.02776	0.002981	0.02478	0.02744	0.9031	8.121	0.422636			0	0	0	0				No	0.613286	2.688	4.094	-1.407	2.519	0.5585	3.193	0.669039	No	0.033226	5.394	2.63	2.764	0.9986	2.767	5.88	0.058417	No	0.093677	4.655	3.321	1.335	0.7102	1.879	8.793	0.104085
EC	No	0.122906	7.882	5.539	2.343	1.396	1.679	10.42	0.172068	No	0.629145	8.549	10.17	-1.618	3.134	0.5163	4.677	0.716452	No	0.360006	11.65	8.473	3.18	3.203	0.993	5.847	0.449376	No	0.969355	6.111	6.202	-0.09128	2.22	0.04112	3.646	0.969355	Yes	0.002561	7.072	13.67	-6.602	1.521	4.34	7.892	0.003813
DP	No	0.032374	1.124	3.663	-2.54	0.9438	2.691	6.698	0.056655	No	0.011183	1.06	3.505	-2.445	0.3583	6.824	2.504	0.03355	No	0.313832	1.902	3.448	-1.547	1.328	1.165	3.689	0.449376	No	0.348434	0.8431	2.177	-1.334	1.116	1.195	2.122	0.425864	Yes	1e-06	2.464	9.674	-7.21	0.5652	12.76	7.904	<0.001
CS	Yes	0.000622	0.7449	6.243	-5.498	0.8556	6.426	6.114	0.001743	No	0.026194	2.14	3.808	-1.668	0.5573	2.993	5.628	0.062865	No	0.007815	0.8375	12.65	-11.81	1.94	6.087	3.137	0.046888	No	0.024691	0.8083	5.481	-4.673	0.9099	5.136	2.378	0.058417	Yes	3.3e-05	0.8832	10.66	-9.779	0.7187	13.61	5.117	<0.001
CA	No	0.140318	1.253	2.605	-1.352	0.8092	1.671	6.744	0.178587	No	0.062944	0.2171	1.08	-0.8632	0.2451	3.522	2.192	0.102451	No	0.338576	3.308	7.562	-4.253	3.847	1.106	3.522	0.449376	No	0.064609	1.684	8.698	-7.014	1.958	3.583	2.107	0.088837	No	0.073078	2.688	6.511	-3.823	1.732	2.208	5.541	0.091348
BU	No	0.351311	9.327	7.739	1.588	1.636	0.9702	11.88	0.409863	No	0.050669	18.39	8.135	10.25	3.015	3.401	2.665	0.101338	No	0.76828	8.328	9.153	-0.8242	2.599	0.3171	3.686	0.76828	No	0.459851	10.32	7.849	2.471	2.807	0.8805	2.332	0.505836	Yes	5.2e-05	13.07	26.66	-13.58	1.382	9.828	6.212	<0.001
BO	Yes	<0.000001	16.6	2.386	14.22	0.8858	16.05	9.885	<0.001	Yes	0.000403	27.81	5.04	22.77	3.222	7.066	5.998	0.004837	No	0.01387	16.81	3.417	13.4	2.851	4.699	3.383	0.055479	Yes	7.9e-05	28.2	4.56	23.64	2.491	9.493	5.98	0.000874	Yes	0.001464	40.57	24.38	16.19	3.333	4.858	7.588	0.002928
ER	Yes	3e-06	13.33	0.1526	13.18	1.161	11.36	8.187	<0.001	Yes	0.00214	10.31	0.1607	10.15	1.442	7.038	4.004	0.00856	No	0.005641	19.57	0.04475	19.53	2.733	7.146	3	0.046888	Yes	0.000505	8.698	0.007526	8.691	0.8454	10.28	4.001	0.002775	Yes	0.000784	14.56	0.006372	14.55	1.586	9.175	4	0.001959
4) Fold change calculation for visualisation
		14SM FR	14SM FF	log2(FC)	13SM FR	13SM FF	log2(FC)	12SM FR	12SM FF	log2(FC)	11SM FR	11SM FF	log2(FC)	10SM FR	10SM FF	log2(FC)
AM	A. muciniphila	4.42503	5.45846	-1.03343			0			0	4.78676	5.80244	-1.01568			0
BC	B. caccae	2.09686	4.09088	-1.99402	3.34015	5.49021	-2.15005	2.88452	4.92205	-2.03752			0			0
BT	B. thetaiotaomicron	3.60739	2.40644	1.20096	4.19582	3.8596	0.33622	3.84851	3.17971	0.668794			0			0
BI	B. intestinihomis	0.596694	-0.0962349	0.692929	0.843699	1.72414	-0.880445			0			0			0
RI	R. intestinalis	0.263052	-0.237252	0.500303	0.355063	-0.232492	0.587555	0.769679	1.53316	-0.763483	1.14005	-0.161713	1.30176	1.15105	0.209028	0.942023
MF	M. formatexigens	3.17721	1.83729	1.33992	-8.86602	-8.37554	-0.490476	3.51171	3.15193	0.359786	3.02336	2.50858	0.514779	3.56246	1.9858	1.57666
FP	F. prausnitzii	-5.17078	-8.38978	3.219			0	1.42634	2.03365	-0.607303	2.43123	1.39499	1.03623	2.21886	1.73143	0.487429
EC	E. coli	2.97858	2.46954	0.509041	3.09576	3.34579	-0.250033	3.54273	3.08296	0.459776	2.61141	2.6328	-0.021391	2.82214	3.77336	-0.951218
DP	D. piger	0.168468	1.8732	-1.70473	0.0842962	1.80959	-1.72529	0.927143	1.78582	-0.858673	-0.246287	1.12244	-1.36872	1.30111	3.27413	-1.97303
CS	C. symbiosum	-0.424965	2.64225	-3.06722	1.09741	1.92901	-0.831603	-0.255874	3.66081	-3.91669	-0.307003	2.45451	-2.76152	-0.179139	3.41448	-3.59362
CA	C. aerofaciens	0.324991	1.3811	-1.05611	-2.20328	0.111496	-2.31478	1.72602	2.91869	-1.19268	0.751847	3.12072	-2.36888	1.42636	2.70288	-1.27653
BU	B. uniformis	3.2214	2.9522	0.269204	4.20068	3.02413	1.17656	3.05803	3.19418	-0.136147	3.36744	2.97253	0.394913	3.70829	4.73635	-1.02807
BO	B. ovatus	4.05351	1.25447	2.79904	4.79746	2.3334	2.46407	4.0714	1.77255	2.29884	4.81782	2.18913	2.6287	5.34242	4.60759	0.734835
ER	E. rectale	3.73682	-2.71263	6.44945	3.36577	-2.6378	6.00357	4.29063	-4.4819	8.77253	3.1207	-7.05384	10.1745	3.86387	-7.29415	11.158
[truncated: 91 more columns]

## Sheet: 1F
Figure 1F
1) LCN-2 concentrations (pg/g feces)
	14SM FR	14SM FF	13SM FR	13SM FF	12SM FR	12SM FF	11SM FR	11SM FF	10SM FR	10SM FF
	11800	20400	1260	353	2770	5600	2330	19900	8530	34900
	4990	16500	1310	925	6790	2230	3750	4380	8740	46700
	4630	110000	812	1930	1020	3250	3560	67800	13400	108000
	8570	18900	942	477	6560	5860	3270	49300	2970	27700
	7760	16800	486	324	6910	25700	1310	1660	5020	51900
	19900	81600	515	659	11800	1730	2170	39900	2030	27700
	2380	30500	442	598	4090	822	1770	1120	474	26600
	2610	15400		195	3820	1660	400		273	264
	4460	12800			466	33400			686	1170
	4540	25300			682	3.71			4180	882
	3440	15000			1010	421
	1360				663	33
2) Log-transformation
	14SM FR	14SM FF	13SM FR	13SM FF	12SM FR	12SM FF	11SM FR	11SM FF	10SM FR	10SM FF
	4.07188	4.30963	3.10037	2.54777	3.44248	3.74819	3.36736	4.29885	3.93095	4.54283
	3.6981	4.21748	3.11727	2.96614	3.83187	3.3483	3.57403	3.64147	3.94151	4.66932
	3.66558	5.04139	2.90956	3.28556	3.0086	3.51188	3.55145	4.83123	4.1271	5.03342
	3.93298	4.27646	2.97405	2.67852	3.8169	3.7679	3.51455	4.69285	3.47276	4.44248
	3.88986	4.22531	2.68664	2.51055	3.83948	4.40993	3.11727	3.22011	3.7007	4.71517
	4.29885	4.91169	2.71181	2.81889	4.07188	3.23805	3.33646	4.60097	3.3075	4.44248
	3.37658	4.4843	2.64542	2.7767	3.61172	2.91487	3.24797	3.04922	2.67578	4.42488
	3.41664	4.18752		2.29003	3.58206	3.22011	2.60206		2.43616	2.4216
	3.64933	4.10721			2.66839	4.52375			2.83632	3.06819
	3.65706	4.40312			2.83378	0.569374			3.62118	2.94547
	3.53656	4.17609			3.00432	2.62428
	3.13354				2.82151	1.51851
3) Outlier detection in GraphPad using ROUT, Q=1%
n	12	11	7	8	12	12	8	7	10	10
outliers	0	0	0	0	0	0	0	0	0	0
4) Kolmogorov-Smirnov test for normality of residuals
Test name	Statistics	P value	Passed normality test (alpha=0.05)?
Kolmogorov-Smirnov (distance)	0.1107	0.0052	No
5) Two-way ANOVA test with multiple comparisons between SMs of same diet and between diets of same SM; p-value adjustment using the Benjamini-Hochberg method
Original FDR method of Benjamini and Hochberg	Predicted (LS) mean diff.	Discovery?	q value	Individual P Value
14SM
FR vs. FF	-0.7007	Yes	0.0086	0.0086
13SM
FR vs. FF	0.1436	No	0.6577	0.6577
12SM
FR vs. FF	0.2615	No	0.3075	0.3075
11SM
FR vs. FF	-0.7589	Yes	0.021	0.021
10SM
FR vs. FF	-0.6656	Yes	0.0193	0.0193
FR
14SM vs. 13SM	0.816	No	0.0726	0.0073
14SM vs. 12SM	0.3162	No	0.3632	0.2179
14SM vs. 11SM	0.405	No	0.3632	0.1586
14SM vs. 10SM	0.2889	No	0.4036	0.2825
13SM vs. 12SM	-0.4999	No	0.319	0.0957
13SM vs. 11SM	-0.411	No	0.3632	0.2065
13SM vs. 10SM	-0.5271	No	0.319	0.0901
12SM vs. 11SM	0.08886	No	0.8398	0.7558
12SM vs. 10SM	-0.02725	No	0.919	0.919
11SM vs. 10SM	-0.1161	No	0.8398	0.6958
FF
14SM vs. 13SM	1.66	Yes	<0.001	<0.0001
14SM vs. 12SM	1.278	Yes	<0.001	<0.0001
14SM vs. 11SM	0.3467	No	0.2818	0.2536
14SM vs. 10SM	0.324	No	0.2818	0.238
13SM vs. 12SM	-0.382	No	0.262	0.1834
13SM vs. 11SM	-1.314	Yes	<0.001	0.0001
13SM vs. 10SM	-1.336	Yes	<0.001	<0.0001
12SM vs. 11SM	-0.9316	Yes	0.0039	0.0023
12SM vs. 10SM	-0.9543	Yes	0.0012	0.0006
11SM vs. 10SM	-0.02277	No	0.9411	0.9411

## Sheet: 1G
Figure 1G
1) Colon length (cm)
	14SM FR	14SM FF	13SM FR	13SM FF	12SM FR	12SM FF	11SM FR	11SM FF	10SM FR	10SM FF
	10.8	9.36	10.53	8.41	11.83	10.21	9.95	10.13	9.34	9.3
	10.01	9.47	10.41	10.23	11.06	8.07	10.25	10.7	9.22	8.75
	10.49	11.53	10.9	8.01	9.99	8.43	10.38	9.56	10.15	8.63
	10.57	9.41	12.18	9.78	9.46	9.75	10.72	10.27
	11.11	8.86		9.01
	12.53	10.57
	10.702	8.535	11.328	9.188	10.75	10.57	11.224	10.288	10.7	11.52
	10.784	11.392	11.605	9.911	10.82	10	12.815	10.126	13.04	9.62
	11.86	8.686	10.718	10.514	12.18	10.61	11.615	12.776	8.276	10.18
		9.13	10.184	11.532	11.7	11.34	11.896		8.854	8.94
							11.798		9.419	8.417
							9.427			8.474
										8.269
										10.446
2) Outlier detection in GraphPad using ROUT, Q=1%
n	9	10	8	9	8	8	10	7	8	11
outliers	0	0	0	0	0	0	0	0	0	0
3) Kolmogorov-Smirnov test for normality of residuals
Test name	Statistics	P value	Passed normality test (alpha=0.05)?	P value summary
Kolmogorov-Smirnov (distance)	0.04856	0.1	Yes	ns
4) Two-way ANOVA test with multiple comparisons between SMs of same diet and between diets of same SM; p-value adjustment using the Benjamini-Hochberg method
Original FDR method of Benjamini and Hochberg	Predicted (LS) mean diff.	Discovery?	q value	Individual P Value
14SM
FR vs. FF	1.29	Yes	0.0087	0.0087
13SM
FR vs. FF	1.361	Yes	0.0088	0.0088
12SM
FR vs. FF	1.101	Yes	0.0379	0.0379
11SM
FR vs. FF	0.4575	No	0.3761	0.3761
10SM
FR vs. FF	0.5525	No	0.2577	0.2577
FR
14SM vs. 13SM	0.002125	No	0.9967	0.9967
14SM vs. 12SM	0.01025	No	0.9967	0.9839
14SM vs. 11SM	-0.0235	No	0.9967	0.961
14SM vs. 10SM	1.109	No	0.0957	0.0316
13SM vs. 12SM	0.008125	No	0.9967	0.9876
13SM vs. 11SM	-0.02563	No	0.9967	0.9588
13SM vs. 10SM	1.107	No	0.0957	0.0369
12SM vs. 11SM	-0.03375	No	0.9967	0.9458
12SM vs. 10SM	1.099	No	0.0957	0.0383
11SM vs. 10SM	1.133	No	0.0957	0.0247
FF
14SM vs. 13SM	0.07374	No	0.8781	0.8781
14SM vs. 12SM	-0.1782	No	0.7996	0.7196
14SM vs. 11SM	-0.8557	No	0.333	0.0999
14SM vs. 10SM	0.3719	No	0.6947	0.4168
13SM vs. 12SM	-0.2519	No	0.7756	0.6204
13SM vs. 11SM	-0.9294	No	0.333	0.0809
13SM vs. 10SM	0.2982	No	0.7522	0.5265
12SM vs. 11SM	-0.6775	No	0.5194	0.2131
12SM vs. 10SM	0.5501	No	0.5194	0.2597
11SM vs. 10SM	1.228	No	0.1718	0.0172

## Sheet: 1H
Figure 1H
1) SCFA concentrations (µmol/l)
	Acetate								Propionate								Butyrate
	14SM FR	14SM FF	13SM FR	13SM FF	11SM FR	11SM FF	10SM FR	10SM FF	14SM FR	14SM FF	13SM FR	13SM FF	11SM FR	11SM FF	10SM FR	10SM FF	14SM FR	14SM FF	13SM FR	13SM FF	11SM FR	11SM FF	10SM FR	10SM FF
	418.624	155.455	657.148	580.492	1988.96	240.951	541.21	276.799	314.715	188.84	137.69	191.335	315.615	91.2863	441.026	219.835	175.946	8.95565	311.652	31.1912	427.065	11.7889	1.55549	11.8344
	697.849	145.541	848.981	618.707	1848.96	354.586	682.113	273.095	543.028	122.652	147.089	222.663	465.948	115.601	482.434	266.098	261.179	7.71445	403.823	33.6453	144.31	43.4743	7.16547	22.2446
	1169.51	240.194	297.99	627.083	1553.89	779.272	370.891	648.949	425.175	220.728	156.123	204.948	375.302	69.2637	222.241	327.117	216.845	76.8063	82.6511	40.3259	128.744	12.8446	51.4668	25.4165
	1523.51	161.616	479.292	443.42	1568.2	6293.26	471.181	1334.61	319.389	177.418	126.148	188.119	422.813	114.462	278.536	143.337	172.386	8.24486	136.94	17.2898	221.631	20.5187	83.3551	11.2407
2) Outlier detection in GraphPad using ROUT, Q=1%
n	4	4	4	4	4	4	4	4	4	4	4	4	4	4	4	4	4	4	4	4	4	4	4	4
outliers	0	0	0	0	0	0	0	0	0	0	0	0	0	0	0	0	0	1	0	0	0	0	0	0
3) Shapiro-Wilk test for normality (n too small for Kolmogorov-Smirnov test)
Shapiro-Wilk test
W	0.9708	0.769	0.9943	0.8087	0.866	0.6964	0.9917	0.8364	0.8735	0.9595	0.9924	0.9116	0.9898	0.8783	0.8995	0.9966	0.8857	0.993	0.9286	0.9373	0.8403	0.8159	0.8986	0.8422
P value	0.8465	0.0573	0.9781	0.1187	0.2823	0.0105	0.966	0.1851	0.3118	0.7761	0.9696	0.4909	0.9566	0.3314	0.4287	0.9882	0.3637	0.8401	0.5859	0.6381	0.1962	0.134	0.4242	0.2019
Passed normality test (alpha=0.05)?	Yes	Yes	Yes	Yes	Yes	No	Yes	Yes	Yes	Yes	Yes	Yes	Yes	Yes	Yes	Yes	Yes	Yes	Yes	Yes	Yes	Yes	Yes	Yes
P value summary	ns	ns	ns	ns	ns	*	ns	ns	ns	ns	ns	ns	ns	ns	ns	ns	ns	ns	ns	ns	ns	ns	ns	ns
4) Two-way ANOVA test with multiple comparisons between SMs of same diet and between diets of same SM; p-value adjustment using the Benjamini-Hochberg method
Acetic acid							Propionic acid							Butyric acid
Original FDR method of Benjamini and Hochberg	Mean Diff.	Discovery?	q value	Individual P Value			Original FDR method of Benjamini and Hochberg	Mean Diff.	Discovery?	q value	Individual P Value			Original FDR method of Benjamini and Hochberg	Predicted (LS) mean diff.	Discovery?	q value	Individual P Value
14SM							14SM							14SM
FR vs. FF	776.7	No	0.3155	0.3155			FR vs. FF	223.2	Yes	<0.001	0.0002			FR vs. FF	198.3	Yes	0.0025	0.0025
13SM							13SM							13SM
FR vs. FF	3.427	No	0.9964	0.9964			FR vs. FF	-60	No	0.2422	0.2422			FR vs. FF	203.2	Yes	0.001	0.001
11SM							11SM							11SM
FR vs. FF	-177	No	0.8172	0.8172			FR vs. FF	297.3	Yes	<0.001	<0.0001			FR vs. FF	208.3	Yes	0.0008	0.0008
10SM							10SM							10SM
FR vs. FF	-117	No	0.8785	0.8785			FR vs. FF	117	Yes	0.0281	0.0281			FR vs. FF	18.2	No	0.7394	0.7394
FR							FR							FR
14SM vs. 13SM	381.5	No	0.743	0.6192			14SM vs. 13SM	258.8	Yes	<0.001	<0.0001			14SM vs. 13SM	-27.18	No	0.7959	0.62
14SM vs. 11SM	-787.6	No	0.6178	0.3089			14SM vs. 11SM	5.657	No	0.9109	0.9109			14SM vs. 11SM	-23.85	No	0.7959	0.6633
14SM vs. 10SM	436	No	0.743	0.5703			14SM vs. 10SM	44.52	No	0.534	0.3825			14SM vs. 10SM	170.7	Yes	0.0088	0.0044
13SM vs. 11SM	-1169	No	0.4076	0.1359			13SM vs. 11SM	-253.2	Yes	<0.001	<0.0001			13SM vs. 11SM	3.329	No	0.9514	0.9514
13SM vs. 10SM	54.5	No	0.9432	0.9432			13SM vs. 10SM	-214.3	Yes	0.0005	0.0003			13SM vs. 10SM	197.9	Yes	0.0046	0.0013
11SM vs. 10SM	1224	No	0.4076	0.1194			11SM vs. 10SM	38.86	No	0.534	0.445			11SM vs. 10SM	194.6	Yes	0.0046	0.0015
FF							FF							FF
14SM vs. 13SM	-391.7	No	0.7318	0.6099			14SM vs. 13SM	-24.36	No	0.6308	0.6308			14SM vs. 13SM	-22.31	No	0.9348	0.706
14SM vs. 11SM	-1741	No	0.1833	0.0306			14SM vs. 11SM	79.76	No	0.2481	0.124			14SM vs. 11SM	-13.85	No	0.9348	0.8146
14SM vs. 10SM	-457.7	No	0.7318	0.5515			14SM vs. 10SM	-61.69	No	0.3444	0.2296			14SM vs. 10SM	-9.379	No	0.9348	0.8738
13SM vs. 11SM	-1350	No	0.2063	0.0875			13SM vs. 11SM	104.1	No	0.1449	0.0483			13SM vs. 11SM	8.456	No	0.9348	0.8771
13SM vs. 10SM	-65.94	No	0.9314	0.9314			13SM vs. 10SM	-37.33	No	0.5555	0.4629			13SM vs. 10SM	12.93	No	0.9348	0.8131
11SM vs. 10SM	1284	No	0.2063	0.1032			11SM vs. 10SM	-141.4	No	0.056	0.0093			11SM vs. 10SM	4.473	No	0.9348	0.9348
