# Supplementary material for: Diet-driven differential response of Akkermansia muciniphila modulates pathogen susceptibility
Source: Mol Syst Biol. 2024 May 14;20(6):2. doi: 10.1038/s44320-024-00036-7 (PMC11148096; doi:10.1038/s44320-024-00036-7)
Supplement: Supplementary file 9 — Source data Fig. 2 [file 44320_2024_36_MOESM9_ESM.zip › MSB-2023-12163_SourceData_Fig2.xlsx]

## Sheet: 2A,D
Figure 2 A,D
1) CFU per g feces
Group	14SM FR	14SM FR	14SM FR	14SM FR	14SM FR	14SM FR	14SM FR	14SM FR	14SM FR	14SM FR	14SM FR	14SM FF	14SM FF	14SM FF	14SM FF	14SM FF	14SM FF	14SM FF	14SM FF	14SM FF	14SM FF	14SM FF	14SM FF	13SM FR	13SM FR	13SM FR	13SM FR	13SM FR	13SM FR	13SM FR	13SM FR	13SM FR	13SM FR	13SM FR	13SM FR	13SM FR	13SM FF	13SM FF	13SM FF	13SM FF	13SM FF	13SM FF	13SM FF	13SM FF	12SM FR	12SM FR	12SM FR	12SM FR	12SM FR
1 dpi	6.34921e+08	5.76923e+08	1.57143e+09	1.61538e+09		1.64179e+09	1.74497e+09	1.15702e+09	9.09091e+08	4.34783e+08	3.82514e+08	3.81679e+08	1.62602e+09	6.84932e+08	6.48148e+08	6.93642e+08	4.11765e+09	1.19048e+09	1.75439e+09	5.78512e+09		5.21739e+07	1.57303e+09	8.88158e+07	8.7766e+06		5.05618e+06	6.66667e+07	6.66667e+08	1.36364e+08	6.42857e+08	6.47059e+08		7.36842e+08	1.05556e+09		6.875e+08	4.44444e+08	4.73684e+08	1.25e+09	7.14286e+08	8.57143e+08	6e+08	3.46154e+08	5.19481e+09	1.77515e+09	5.40541e+08	1.02041e+09	6.66667e+08
2 dpi	4.85437e+08	3.44828e+08	5.82524e+08	2.41935e+08	7.03125e+08	4.54545e+08	1.19403e+09	6.79612e+08	2.85714e+08	1.55039e+08	1.60428e+08	1.36986e+08	1.91667e+08	6.66667e+08	1.03774e+08	5.14286e+08	2.04724e+09	9.09091e+08	1.81818e+08	6.08696e+08	7.27273e+08	2.75862e+08	8.88889e+08	8.78505e+07	3.33333e+07	7.95848e+06	7.14286e+06	4.28571e+08	5e+09	5.5e+08	2.42424e+08	5.17241e+08	2.72727e+08	1000000000	3e+08	2.85714e+09	1.25e+09	2.35294e+09	5.71429e+08	1.11111e+09	3.02326e+08	1.66667e+09	5e+08	1.25e+09	1.35135e+09	4e+08	3.7037e+08	4.73684e+08	3.63636e+08
3 dpi	2.7027e+09	3.2e+09	1.06383e+09	1.85185e+09	9.13706e+08	4.34783e+08	4.1958e+08	6.48148e+08	6e+08	1.1976e+08	1.12e+08	7.14286e+08	8.39695e+08	1.6129e+08	5.66038e+08	1.62393e+08	1.09375e+10	8.57143e+08	4.58015e+08	1.07143e+08	2.5641e+09	1.07143e+09	3.36538e+10	6.19718e+08	1.5873e+08	1.34921e+08	1.90024e+07	2.52809e+08	2e+09	2.72727e+09	9.28571e+08	5e+08	1.125e+08	9e+07	4.28571e+08	1.8e+09	1.2e+09	7.5e+08	2.5e+09		1.53846e+09	6.42857e+08	7e+08	7.30769e+08	4.90798e+08	9.33333e+08	3.20513e+08	5.82011e+08	5.34884e+08
4 dpi	4.42478e+08	3.04878e+09	2.7933e+09	4.87805e+08	4.13793e+08	3.1746e+08	3.92157e+08	4.23729e+08	3.16456e+08	5e+08	2.25989e+08	2.91262e+09	5.64516e+10	6.85714e+08	4.31034e+09	3.33333e+10	6.25e+09		5.17241e+08	2.63158e+09	1.0084e+10	1.17647e+10	1.48438e+10	3.25815e+08	1.54242e+08	1.61765e+08	6.84411e+07	2.04724e+08	1000000000	1.38889e+09	1.30435e+08	5e+08	3.87097e+08	1.8e+09	2.125e+08	9.23077e+08	1.77778e+09		2.05882e+09	4.44444e+08	9.28571e+08	1.15385e+09	3.75e+09	1.33333e+09	4.6875e+09	2.26087e+09	5.26316e+08	9.09091e+08	9e+08
5 dpi	2.32759e+08	3.72781e+08	7.43802e+07	8.47826e+08	7.65957e+08	1.5e+09	4.32e+08	1.23387e+09	4.26316e+09	3.44828e+08	1.33333e+08	1.18868e+10	1.125e+10	1.37288e+09	1.73793e+10	2.7e+09	1.125e+10	2.85714e+09	2.62774e+09	7.88321e+09	4.62857e+09	2.20994e+09	6.87831e+09	4.18204e+08	7.93651e+08	1.2987e+09	9.25926e+07	8.19672e+08	7.69231e+08	2.42424e+09	7.09677e+08	1.28205e+09	3.84615e+08	4.66667e+08	2e+09	4.28571e+08	1.07143e+09	1.53846e+08	3.57143e+08	8.82353e+09	4.44444e+09	2.10526e+09	7.27273e+08	1.875e+09	2.77778e+09	1.88889e+09	6.57895e+08	4e+08	1e+09
6 dpi	5.23256e+08	2.36686e+08	5.12821e+08	3.42466e+08	3.14961e+09	2.1e+09	1.46154e+09	7.61905e+08	2.38095e+09	9.13462e+08	5.30303e+08	2.43902e+09	2.5e+10	1.69492e+10	6.62651e+10	1.91489e+10	100000	1.09756e+10	1.27273e+09		9.84848e+09	1.14035e+09	2.54545e+10	1.55844e+09	8.75e+08	2.06186e+08	4.53608e+08	1.52838e+09	3.07692e+09	3.75e+09	6.06061e+08	2.5e+09	1.54545e+09	1000000000	4.28571e+08	1.36364e+09			3e+08	1.18182e+09		1.08696e+09	9.5e+08		9.5e+08	1.05556e+09	9.28571e+08	1.76471e+09	2.94118e+09
7 dpi	4.5977e+08	3.80952e+08	4.86111e+08	3.44828e+08	1.33333e+09	1.53846e+09	1.85484e+09	6.41026e+08	5.42636e+09	2.84698e+08	3.44828e+08	1.78571e+09	7.69231e+10	3.09524e+09		1.3913e+09	8.88889e+08	3.48837e+09	9.18367e+08	1.92308e+10	9.32203e+09	1.38462e+10	2.42915e+10	4.70588e+08	9.09091e+08	6.52742e+08	8.73362e+08	2.43902e+09	9e+08	1.2e+09	9.33333e+08	1.16667e+09	2.66667e+08	8e+08	7.05882e+08	1.47059e+09		1e+10	2.07715e+07	8.33333e+09		5e+09	1.33333e+09	3.75e+09	9.87654e+08	9.79021e+08	7.00637e+08	8.53659e+08	3.33333e+08
8 dpi	1.71233e+08	4.2735e+08	2.25806e+08	3.87597e+08	1.37097e+09	9.09091e+08	7.06522e+08	6.47059e+08	4.47154e+09	2.55102e+08		6.16438e+09	3.84615e+10	3.63636e+09	4.72973e+09	1.91358e+10		1.00671e+10	7.78443e+08	4.2735e+09	1.62162e+10	2.72e+09	3.19444e+09	1.63399e+09	2.03488e+08	4.44444e+08	3.20856e+08	1.96629e+08	2.22222e+09	4.28571e+09	2.30769e+09	1.70732e+09	3.7037e+08	3.92857e+08	5e+08	1.875e+08		5.90909e+09	9.28571e+09	6.45161e+08	4.85714e+08	4.25532e+09	3.6e+08	5.26316e+08	2.26027e+09	1.73611e+09	6e+08	6.34921e+08	6.42857e+08
9 dpi	4.96894e+08	5.9322e+08	4.09836e+09	9.23077e+08		2.24299e+08	1.49068e+08	1.18182e+08	8.73786e+08	3.59712e+08	2.75229e+08	2.30769e+09	1.67742e+09	7.38255e+08	1.07955e+09					7.14286e+09	1.03093e+09	1.33333e+10	6.34921e+09	1.73745e+08	3.07692e+08	7.65306e+08	2.66667e+08	1.95531e+08	6.875e+08	1.76471e+09	1.6129e+08	9e+09	1.25e+09	4.375e+08	4.44444e+08	1.03448e+09	1.11111e+09	3.07692e+09	1.08333e+09			8.57143e+09	2.77778e+08	1.03448e+09	1.16667e+09	2.41546e+09	1.5e+08	1.47826e+08	2.30769e+08
10 dpi	1.22807e+09	1.60377e+09	5.36913e+08		8.13008e+09	4.13793e+08	8.62069e+07	8.14815e+07	1.61972e+08	4.45344e+07	4.41176e+08	2.15827e+09	9.18367e+08	2.53165e+09	2.34375e+09		1.57895e+10	6.89655e+09		1.17647e+09	1.73913e+08	9.64912e+08	1.05556e+09	5.66893e+08	1.05541e+08	2.16867e+09		4.3379e+07	4.16667e+08	3.125e+09	1.4375e+09	6.81818e+08	3.4375e+08	8.84615e+08	1.42857e+09	4.31373e+08	6.38298e+08	5.6e+09	8.75e+08	3.07692e+08	8.33333e+08	9.58333e+08	5.76923e+08	5e+08	2.59542e+08	2.73973e+08	2.5e+08	3.04e+08	1.19048e+08
2) Log-transformation + pivot
	14FR 1 dpi	14FR 2 dpi	14FR 3 dpi	14FR 4 dpi	14FR 5 dpi	14FR 6 dpi	14FR 7 dpi	14FR 8 dpi	14FR 9 dpi	14FR 10 dpi	14FF 1 dpi	14FF 2 dpi	14FF 3 dpi	14FF 4 dpi	14FF 5 dpi	14FF 6 dpi	14FF 7 dpi	14FF 8 dpi	14FF 9 dpi	14FF 10 dpi	13FR 1 dpi	13FR 2 dpi	13FR 3 dpi	13FR 4 dpi	13FR 5 dpi	13FR 6 dpi	13FR 7 dpi	13FR 8 dpi	13FR 9 dpi	13FR 10 dpi	13FF 1 dpi	13FF 2 dpi	13FF 3 dpi	13FF 4 dpi	13FF 5 dpi	13FF 6 dpi	13FF 7 dpi	13FF 8 dpi	13FF 9 dpi	13FF 10 dpi	12FR 1 dpi	12FR 2 dpi	12FR 3 dpi	12FR 4 dpi	12FR 5 dpi	12FR 6 dpi	12FR 7 dpi	12FR 8 dpi	12FR 9 dpi
	8.80272	8.68613	9.4318	8.64589	8.36691	8.71871	8.66254	8.23359	8.69626	9.08922	8.5817	8.13668	8.85387	9.46428	10.0751	9.38722	9.25181	9.78989	9.36318	9.33411	7.94849	7.94374	8.79219	8.51297	8.62139	9.19269	8.67264	9.21325	8.23991	8.7535	8.83727	9.09691	9.07918	9.24988	9.02996				9.04576	8.80502	9.71557	9.13077	8.6909	9.67094	9.4437	8.97772	8.9946	9.35416	9.06695
	8.76112	8.5376	9.50515	9.48413	8.57145	8.37417	8.58087	8.63078	8.77322	9.20514	9.21112	8.28255	8.92412	10.7517	10.0512	10.3979	10.8861	10.585	9.22464	8.96302	6.94333	7.52288	8.20066	8.1882	8.89963	8.94201	8.95861	8.30854	8.48812	8.02342	8.64782	9.37161	8.87506		8.18709		10	9.77152	9.48812	9.74819	9.24923	8.60206	8.97004	9.35428	9.27621	9.02348	8.99079	9.23958	9.383
	9.19629	8.76531	9.02687	9.44612	7.87146	8.70997	8.68674	8.35374	9.61261	8.7299	8.83565	8.82391	8.20761	8.83614	9.13763	10.2291	9.49069	9.56067	8.86821	9.4034		6.90083	8.13008	8.20888	9.11351	8.31426	8.81474	8.64782	8.88384	9.33619	8.67549	8.75696	9.39794	9.31362	8.55284	8.47712	7.31747	9.96782	9.03476	8.94201	8.73283	8.56864	8.50585	8.72125	8.81816	8.96782	8.84549	8.77815	8.17609
	9.20828	8.3837	9.26761	8.68825	8.92831	8.53462	8.5376	8.58838	8.96524		8.81167	8.01609	8.75285	9.63451	10.24	10.8213		9.67484	9.03324	9.36991	6.70382	6.85387	7.27881	7.83532	7.96658	8.65668	8.94119	8.50631	8.42597		9.09691	9.04576		8.64782	9.94564	9.07255	9.92082	8.80967		8.48812	9.00877	8.67549	8.76493	8.95861	8.60206	9.24667	8.93128	8.80272	8.16975
		8.84703	8.96081	8.61678	8.8842	9.49826	9.12494	9.13703		9.91009	8.84114	8.7112	8.21057	10.5229	9.43136	10.2821	9.14342	10.2818			7.82391	8.63202	8.40279	8.31117	8.91364	9.18423	9.38722	8.29365	8.29122	7.63728	8.85387	8.48047	9.18709	8.96782	9.64782			8.68638		8.92082	8.82391	8.56067	8.72826	8.95424	9	9.46852	8.52288	8.80811	8.36318
	9.21532	8.65758	8.63827	8.50169	9.17609	9.32222	9.18709	8.95861	8.35083	8.61678	9.61465	9.31117	10.0389	9.79588	10.0512	5	8.94885			10.1984	8.82391	9.69897	9.30103	9	8.88606	9.48812	8.95424	9.34679	8.83727	8.61979	8.93305	9.22185	8.80811	9.06215	9.32331	9.03621	9.69897	9.62893	9.93305	8.98152	7.64782	8.4437	8.61979	8.49485	9.07058	8.76024	8.74473	8.60206	8.4664
	9.24179	9.07702	8.62282	8.59346	8.63548	9.16481	9.26831	8.84913	8.17339	7.93554	9.07572	8.95861	8.93305		9.45593	10.0404	9.54262	10.0029		9.83863	8.1347	8.74036	9.43573	9.14267	9.38458	9.57403	9.07918	9.63202	9.24667	9.49485	8.77815	8.69897	8.8451	9.57403	8.8617	8.97772	9.12494	8.5563	8.4437	8.76112	8.39794	8.66421	8.52288	8.43573	8.92996	8.82391	8.78915	8.47173	8.93785
	9.06334	8.83226	8.81167	8.62709	9.09127	8.8819	8.80688	8.81094	8.07255	7.91106	9.24413	8.25964	8.66088	8.71369	9.41958	9.10474	8.96302	8.89123			8.80811	8.38458	8.96782	8.11539	8.85106	8.78252	8.97004	9.36318	8.20761	9.15761	8.53927	9.09691	8.86378	9.12494	9.273		9.57403	8.72125	9.01472	8.69897	9	8.83519	8.90309	8.52288	8.97197	8.81291	8.69897	8.39794	7.88885
	8.95861	8.45593	8.77815	8.50031	9.62973	9.37675	9.73451	9.65046	8.94141	8.20944	9.76231	8.7844	8.02996	9.42022	9.8967		10.284	9.63078	9.85387	9.07058	8.81094	8.71369	8.69897	8.69897	9.10791	9.39794	9.06695	9.23231	9.95424	8.83367
	8.63827	8.19044	8.07831	8.69897	8.5376	8.96069	8.45438	8.40671	8.55596	7.6487		8.8617	9.40894	10.0036	9.66545	9.99337	9.96951	10.2099	9.01323	8.24033		8.43573	8.05115	8.58782	8.58503	9.18906	8.42597	8.56864	9.09691	8.53624
	8.58265	8.20528	8.04922	8.35409	8.12494	8.72452	8.5376		8.43969	8.64461	7.71745	8.44069	9.02996	10.0706	9.34438	9.05704	10.1413	9.43457	10.1249	8.98449	8.86737	9	7.95424	9.25527	8.66901	9	8.90309	8.59423	8.64098	8.94675
											9.19674	8.94885	10.527	10.1715	9.83748	10.4058	10.3855	9.5044	9.80272	9.02348	9.02348	8.47712	8.63202	8.32736	9.30103	8.63202	8.84873	8.69897	8.64782	9.1549
																						9.45593	9.25527	8.96524	8.63202	9.1347	9.16749	8.273	9.01472	8.63485
2) Outlier detection in GraphPad using ROUT, Q=1%
	14FR 1 dpi	14FR 2 dpi	14FR 3 dpi	14FR 4 dpi	14FR 5 dpi	14FR 6 dpi	14FR 7 dpi	14FR 8 dpi	14FR 9 dpi	14FR 10 dpi	14FF 1 dpi	14FF 2 dpi	14FF 3 dpi	14FF 4 dpi	14FF 5 dpi	14FF 6 dpi	14FF 7 dpi	14FF 8 dpi	14FF 9 dpi	14FF 10 dpi	13FR 1 dpi	13FR 2 dpi	13FR 3 dpi	13FR 4 dpi	13FR 5 dpi	13FR 6 dpi	13FR 7 dpi	13FR 8 dpi	13FR 9 dpi	13FR 10 dpi	13FF 1 dpi	13FF 2 dpi	13FF 3 dpi	13FF 4 dpi	13FF 5 dpi	13FF 6 dpi	13FF 7 dpi	13FF 8 dpi	13FF 9 dpi	13FF 10 dpi	12FR 1 dpi	12FR 2 dpi	12FR 3 dpi	12FR 4 dpi	12FR 5 dpi	12FR 6 dpi	12FR 7 dpi	12FR 8 dpi	12FR 9 dpi
n	10	11	11	11	11	11	11	10	10	10	11	12	12	11	12	11	11	11	8	10	10	13	13	13	13	13	13	13	13	12	8	8	7	7	8	4	6	7	6	8	8	8	8	8	8	8	8	8	8
outliers	0	0	0	2	0	0	0	0	0	0	0	0	0	0	0	1	0	0	0	0	0	0	0	0	0	0	0	0	0	0	0	0	0	0	0	0	0	0	0	1	0	0	0	0	0	0	0	0	0
	14FR 1 dpi	14FR 2 dpi	14FR 3 dpi	14FR 4 dpi	14FR 5 dpi	14FR 6 dpi	14FR 7 dpi	14FR 8 dpi	14FR 9 dpi	14FR 10 dpi	14FF 1 dpi	14FF 2 dpi	14FF 3 dpi	14FF 4 dpi	14FF 5 dpi	14FF 6 dpi	14FF 7 dpi	14FF 8 dpi	14FF 9 dpi	14FF 10 dpi	13FR 1 dpi	13FR 2 dpi	13FR 3 dpi	13FR 4 dpi	13FR 5 dpi	13FR 6 dpi	13FR 7 dpi	13FR 8 dpi	13FR 9 dpi	13FR 10 dpi	13FF 1 dpi	13FF 2 dpi	13FF 3 dpi	13FF 4 dpi	13FF 5 dpi	13FF 6 dpi	13FF 7 dpi	13FF 8 dpi	13FF 9 dpi	13FF 10 dpi	12FR 1 dpi	12FR 2 dpi	12FR 3 dpi	12FR 4 dpi	12FR 5 dpi	12FR 6 dpi	12FR 7 dpi	12FR 8 dpi	12FR 9 dpi
KS distance	0.2165	0.1225	0.149	0.2126	0.1052	0.1707	0.2215	0.1222	0.1479	0.1278	0.1645	0.1428	0.1934	0.1349	0.2078	0.154	0.1592	0.1258	0.1568	0.1589	0.2707	0.2008	0.1035	0.1559	0.1659	0.1431	0.1448	0.2182	0.135	0.1699	0.1267	0.2238	0.2974	0.1408	0.1171	N too small	0.2843	0.294	0.2564	0.1885	0.192	0.268	0.1278	0.1873	0.164	0.2279	0.1401	0.2485	0.1941
P value	>0.1000	>0.1000	>0.1000	>0.1000	>0.1000	>0.1000	>0.1000	>0.1000	>0.1000	>0.1000	>0.1000	>0.1000	>0.1000	>0.1000	>0.1000	>0.1000	>0.1000	>0.1000	>0.1000	>0.1000	0.0363	>0.1000	>0.1000	>0.1000	>0.1000	>0.1000	>0.1000	0.0913	>0.1000	>0.1000	>0.1000	>0.1000	0.0613	>0.1000	>0.1000		>0.1000	0.0681	>0.1000	>0.1000	>0.1000	0.0943	>0.1000	>0.1000	>0.1000	>0.1000	>0.1000	>0.1000	>0.1000
Passed normality test (alpha=0.05)?	Yes	Yes	Yes	Yes	Yes	Yes	Yes	Yes	Yes	Yes	Yes	Yes	Yes	Yes	Yes	Yes	Yes	Yes	Yes	Yes	No	Yes	Yes	Yes	Yes	Yes	Yes	Yes	Yes	Yes	Yes	Yes	Yes	Yes	Yes		Yes	Yes	Yes	Yes	Yes	Yes	Yes	Yes	Yes	Yes	Yes	Yes	Yes
P value summary	ns	ns	ns	ns	ns	ns	ns	ns	ns	ns	ns	ns	ns	ns	ns	ns	ns	ns	ns	ns	*	ns	ns	ns	ns	ns	ns	ns	ns	ns	ns	ns	ns	ns	ns		ns	ns	ns	ns	ns	ns	ns	ns	ns	ns	ns	ns	ns
3) Mixed-effects model with Geisser-Greenhouse correction, matched values by mouse ID, p values corrected using Benjamini-Hochberg method
Daily log10(CFU per g feces) with pairwise comparison between diets for the same SM and between SM of same diet
14SM						13SM						12SM						11SM						10SM
Original FDR method of Benjamini and Hochberg	Mean Diff.	Discovery?	q value	Individual P Value	Star	Original FDR method of Benjamini and Hochberg	Mean Diff.	Discovery?	q value	Individual P Value	Star	Original FDR method of Benjamini and Hochberg	Mean Diff.	Discovery?	q value	Individual P Value	Star	Original FDR method of Benjamini and Hochberg	Mean Diff.	Discovery?	q value	Individual P Value	Star	Original FDR method of Benjamini and Hochberg	Mean Diff.	Discovery?	q value	Individual P Value	Star
FR - FF						FR - FF						FR - FF						FR - FF						FR - FF
1 dpi	0.02265	No	0.9983	0.9149		1 dpi	-0.6064	No	0.0608	0.0155	*	1 dpi	-0.3182	No	0.2017	0.1017		1 dpi	-0.9805	Yes	0.0008	0.0004	**	1 dpi	-0.1571	No	0.5896	0.5307
2 dpi	-0.04497	No	0.9983	0.8241		2 dpi	-0.605	No	0.0608	0.0109	*	2 dpi	-0.2326	No	0.2714	0.2171		2 dpi	-1.176	Yes	<0.001	<0.0001	***	2 dpi	0.3608	No	0.2425	0.1698
3 dpi	0.0004333	No	0.9983	0.9983		3 dpi	-0.4618	No	0.1533	0.0613		3 dpi	-0.179	No	0.3951	0.3556		3 dpi	-1.155	Yes	<0.001	<0.0001	***	3 dpi	-0.7308	Yes	0.0332	0.01	*
4 dpi	-1.214	Yes	<0.001	<0.0001	***	4 dpi	-0.5844	No	0.0608	0.0182	*	4 dpi	-0.3118	No	0.2017	0.121		4 dpi	-1.113	Yes	<0.001	<0.0001	***	4 dpi	-0.4103	No	0.1993	0.1196
5 dpi	-1.034	Yes	<0.001	<0.0001	***	5 dpi	-0.2618	No	0.3336	0.2669		5 dpi	-0.1623	No	0.4621	0.4621		5 dpi	-0.9998	Yes	0.0009	0.0005	**	5 dpi	-0.09745	No	0.7209	0.7209
6 dpi	-0.982	Yes	<0.001	<0.0001	***	6 dpi	0.1467	No	0.6939	0.6245		6 dpi	-0.7432	Yes	0.0018	0.0002	**	6 dpi	-0.9469	Yes	0.0014	0.001	**	6 dpi	-0.2476	No	0.4291	0.3433
7 dpi	-0.8584	Yes	<0.001	<0.0001	***	7 dpi	-0.335	No	0.2801	0.1961		7 dpi	-0.5915	Yes	0.0271	0.0081	*	7 dpi	-0.4661	No	0.1108	0.1108		7 dpi	-0.5091	No	0.1993	0.0799
8 dpi	-1.097	Yes	<0.001	<0.0001	***	8 dpi	-0.3417	No	0.2754	0.1653		8 dpi	-0.2566	No	0.2714	0.2012		8 dpi	-0.9182	Yes	0.009	0.0081	**	8 dpi	-1.036	Yes	0.0153	0.0015	*
9 dpi	-0.7145	Yes	0.0036	0.0025	**	9 dpi	-0.3927	No	0.2601	0.13		9 dpi	-0.3266	No	0.2017	0.093		9 dpi	-1.056	Yes	0.0021	0.0017	**	9 dpi	-0.8477	Yes	0.0259	0.0052	*
10 dpi	-0.7305	Yes	0.0019	0.0011	**	10 dpi	-0.0389	No	0.8759	0.8759		10 dpi	-0.5277	Yes	0.0271	0.0071	*	10 dpi	-1.283	Yes	<0.001	<0.0001	***	10 dpi	-0.4105	No	0.1993	0.1194
FR						FF
Original FDR method of Benjamini and Hochberg	Mean Diff.	Discovery?	q value	Individual P Value	Star	Original FDR method of Benjamini and Hochberg	Mean Diff.	Discovery?	q value	Individual P Value	Star
1 DPI						1 DPI
14SM vs. 13SM	0.778	Yes	0.0452	0.0339	*	14SM vs. 13SM	0.1489	No	0.4968	0.3032
14SM vs. 12SM	0.1448	No	0.6219	0.6219		14SM vs. 12SM	-0.196	No	0.4968	0.3726
14SM vs. 11SM	0.9667	Yes	0.0124	0.0062	*	14SM vs. 11SM	-0.03644	No	0.8923	0.8923
14SM vs. 10SM	0.5033	Yes	0.0124	0.0036	*	14SM vs. 10SM	0.3187	No	0.4369	0.1092
2 DPI						2 DPI
14SM vs. 13SM	0.2373	No	0.4661	0.3926		14SM vs. 13SM	-0.3226	No	0.2379	0.1533
14SM vs. 12SM	-0.08161	No	0.4661	0.4661		14SM vs. 12SM	-0.2691	No	0.2379	0.072
14SM vs. 11SM	0.8145	No	0.1545	0.0478		14SM vs. 11SM	-0.3165	No	0.2379	0.1784
14SM vs. 10SM	-0.2228	No	0.1545	0.0773		14SM vs. 10SM	0.1793	No	0.4288	0.4288
3 DPI						3 DPI
14SM vs. 13SM	0.2875	No	0.4644	0.2616		14SM vs. 13SM	-0.1747	No	0.7154	0.5366
14SM vs. 12SM	0.1205	No	0.4644	0.3483		14SM vs. 12SM	-0.05887	No	0.8271	0.8271
14SM vs. 11SM	0.9926	Yes	0.0075	0.0019	**	14SM vs. 11SM	-0.1627	No	0.7154	0.4129
14SM vs. 10SM	0.04895	No	0.8	0.8		14SM vs. 10SM	-0.6788	Yes	0.0229	0.0057
4 DPI						4 DPI
14SM vs. 13SM	0.03078	No	0.8629	0.8629		14SM vs. 13SM	0.6603	No	0.1475	0.0706
14SM vs. 12SM	-0.3084	No	0.4056	0.1014		14SM vs. 12SM	0.5937	No	0.1475	0.0867
14SM vs. 11SM	0.1224	No	0.7977	0.5983		14SM vs. 11SM	0.223	No	0.5635	0.5635
14SM vs. 10SM	-0.2226	No	0.7746	0.3873		14SM vs. 10SM	0.5867	No	0.1475	0.1106
5 DPI						5 DPI
14SM vs. 13SM	-0.1302	No	0.643	0.4823		14SM vs. 13SM	0.6423	Yes	0.0474	0.0159
14SM vs. 12SM	-0.3034	No	0.2475	0.1237		14SM vs. 12SM	0.5686	Yes	0.0474	0.0237
14SM vs. 11SM	-0.01195	No	0.9475	0.9475		14SM vs. 11SM	0.0258	No	0.8775	0.8775
14SM vs. 10SM	-0.4973	Yes	0.0496	0.0124	*	14SM vs. 10SM	0.4584	No	0.1009	0.0756
6 DPI						6 DPI
14SM vs. 13SM	-0.1042	No	0.6734	0.2741		14SM vs. 13SM	1.024	No	0.1559	0.0779
14SM vs. 12SM	-0.07683	No	0.825	0.6187		14SM vs. 12SM	0.1617	No	0.5519	0.5064
14SM vs. 11SM	0.1571	No	0.6734	0.3367		14SM vs. 11SM	0.1879	No	0.5519	0.5519
14SM vs. 10SM	-0.01065	No	0.9071	0.9071		14SM vs. 10SM	0.7204	No	0.0708	0.0177
7 DPI						7 DPI
14SM vs. 13SM	-0.06666	No	0.753	0.4953		14SM vs. 13SM	0.457	No	0.6945	0.3472
14SM vs. 12SM	0.0563	No	0.753	0.6967		14SM vs. 12SM	0.3235	No	0.7367	0.5526
14SM vs. 11SM	-0.4185	No	0.087	0.0218	*	14SM vs. 11SM	-0.05633	No	0.8755	0.8755
14SM vs. 10SM	0.06583	No	0.753	0.753		14SM vs. 10SM	0.3863	No	0.6881	0.172
8 DPI						8 DPI
14SM vs. 13SM	-0.0595	No	0.8235	0.7367		14SM vs. 13SM	0.6957	No	0.0889	0.0445
14SM vs. 12SM	-0.04487	No	0.8235	0.8235		14SM vs. 12SM	0.7954	Yes	0.002	0.0005
14SM vs. 11SM	0.1578	No	0.8235	0.5645		14SM vs. 11SM	0.3464	No	0.1642	0.1232
14SM vs. 10SM	-0.1842	No	0.8235	0.4615		14SM vs. 10SM	-0.1977	No	0.5339	0.5339
9 DPI						9 DPI
14SM vs. 13SM	-0.1092	No	0.9553	0.58		14SM vs. 13SM	0.2132		NA	NA
14SM vs. 12SM	0.1016	No	0.9553	0.7165		14SM vs. 12SM	0.4901		NA	NA
14SM vs. 11SM	0.2222	No	0.757	0.1892		14SM vs. 11SM	-0.001499		NA	NA
14SM vs. 10SM	0.01604	No	0.9661	0.9661		14SM vs. 10SM	-0.1282		NA	NA
10 DPI						10 DPI
14SM vs. 13SM	-0.1707	No	0.6384	0.6384		14SM vs. 13SM	0.5209	No	0.075	0.0361
14SM vs. 12SM	0.3985	No	0.5995	0.1666		14SM vs. 12SM	0.6013	No	0.075	0.0375
14SM vs. 11SM	0.4248	No	0.5995	0.2998		14SM vs. 11SM	-0.1236	No	0.7395	0.6374
14SM vs. 10SM	-0.2127	No	0.6384	0.5644		14SM vs. 10SM	0.08463	No	0.7395	0.7395
4) Area under the curve of log10(CFU/g feces)
14SM FR	14SM FF	13SM FR	13SM FF	12SM FR	12SM FF	11SM FR	11SM FF	10SM FR	10SM FF
69.39	74.28	68.54	72.44	73.39	72	68.63	76.06	68.09	74.75
69.98	79.19	65.99	73.33	72.68	74.46	69.23	74.95	67.54	73.73
69.42	73.27	66.13	70.63	68.95	72.72	68.51	75.57	70.27	74.51
69.98	76.5	63.03	72.73	69.9	72.66	68.51	77.27	70.05	72.57
72.96	77.7	68.15	71.99	69.86	75.31	64.57	79.87	69.62	72.08
70.71	76.5	73.23	74.67	67.92	72.01	67.02	72.4	74.61	75.16
69.97	76.4	74.05	70.85	69.03	72.84	64.22	72.62	73.52	74.56
69.42	76.68	69.63	72.71	68.24	77.95	65.08
72.65	74.99	72.69			70.5
67.03	79.22	68.43
66.54		69.92
		69.65
		71.94
5) Kolmogorov-Smirnov test for normality of residuals
Area under curve (AUC) of log10(CFU per g feces)
Test name	Statistics	P value	Passed normality test (alpha=0.05)?	P value summary
Kolmogorov-Smirnov (distance)	0.09272	0.1	Yes	ns
6) Two-way ANOVA test with multiple comparisons between SMs of same diet and between diets of same SM; p-value adjustment using the Benjamini-Hochberg method
Area under curve (AUC) of log10(CFU per g feces)
Original FDR method of Benjamini and Hochberg	Predicted (LS) mean diff.	Discovery?	q value	Individual P Value
14SM
FR vs. FF	-6.514	Yes	<0.001	<0.0001
13SM
FR vs. FF	-3.15	Yes	0.0056	0.0056
12SM
FR vs. FF	-3.335	Yes	0.0073	0.0073
11SM
FR vs. FF	-7.494	Yes	<0.001	<0.0001
10SM
FR vs. FF	-3.314	Yes	0.0207	0.0207
FR
14SM vs. 13SM	0.4858	No	0.718	0.5967
14SM vs. 12SM	-0.1735	No	0.8675	0.8675
14SM vs. 11SM	2.851	Yes	0.0283	0.0076
14SM vs. 10SM	-0.7058	No	0.718	0.515
13SM vs. 12SM	-0.6593	No	0.718	0.5129
13SM vs. 11SM	2.366	No	0.053	0.0212
13SM vs. 10SM	-1.192	No	0.517	0.2585
12SM vs. 11SM	3.025	Yes	0.0283	0.0085
12SM vs. 10SM	-0.5323	No	0.718	0.6462
11SM vs. 10SM	-3.557	Yes	0.0283	0.003
FF
14SM vs. 13SM	3.85	Yes	0.0168	0.0017
14SM vs. 12SM	3.005	No	0.0644	0.0129
14SM vs. 11SM	1.872	No	0.348	0.1672
14SM vs. 10SM	2.494	No	0.224	0.0672
13SM vs. 12SM	-0.845	No	0.6424	0.5139
13SM vs. 11SM	-1.978	No	0.348	0.174
13SM vs. 10SM	-1.356	No	0.5829	0.3497
12SM vs. 11SM	-1.133	No	0.6199	0.4339
12SM vs. 10SM	-0.5108	No	0.7238	0.7238
11SM vs. 10SM	0.6225	No	0.7238	0.6943
[truncated: 51 more columns]

## Sheet: 2B,C
Figure 2B,C
1) Area under the curve of log10(CFU/g feces)
	14SM FR	14SM FF	13SM FR	13SM FF	12SM FR	12SM FF	11SM FR	11SM FF	10SM FR	10SM FF
	69.39	74.28	68.54	72.44	73.39	72	68.63	76.06	68.09	74.75
	69.98	79.19	65.99	73.33	72.68	74.46	69.23	74.95	67.54	73.73
	69.42	73.27	66.13	70.63	68.95	72.72	68.51	75.57	70.27	74.51
	69.98	76.5	63.03	72.73	69.9	72.66	68.51	77.27	70.05	72.57
	72.96	77.7	68.15	71.99	69.86	75.31	64.57	79.87	69.62	72.08
	70.71	76.5	73.23	74.67	67.92	72.01	67.02	72.4	74.61	75.16
	69.97	76.4	74.05	70.85	69.03	72.84	64.22	72.62	73.52	74.56
	69.42	76.68	69.63	72.71	68.24	77.95	65.08
	72.65	74.99	72.69			70.5
	67.03	79.22	68.43
	66.54		69.92
			69.65
			71.94

## Sheet: 2E
Figure 2E
1) Max weight loss (%)
	14SM FR	14SM FF	13SM FR	13SM FF	12SM FR	12SM FF	11SM FR	11SM FF	10SM FR	10SM FF
	-4.5	-14.3	-7.08502	-6.99088	-8.81543	-2.74725	-3.0303	-13.9535	-6.0241	-15.5556
	-8.7	0	-6.5126	-12.8609	-14.7959	-14.5511	-7.5	-16.6667	-5.12821	-16.6667
	-13.3	-11.9	-6.2069	-7.28863	-4.71976	-11.9101	0	-15.7895	-3.84615	-7.5
	-13.9	-21.7	-7.3913	-10.3614	-9.56284	-7.79221	-7.14286	-16.6667	-8.23529	-6.52174
	-0.7	-19.2	-9.67742	-8.65052			-11.0854	-18.4369	-8.6444	-9.85222
	-7	-20.3	-7.81759	-6.47773			-13.4434	-19.2771	-9.04762	-8.06916
	-6.1	-29.4	-6.16883	-13.4247			-0.852273	-8.06045	-7.71028	-11.6418
	-10.6	-11.8	-7.32601	-3.58423			-9.02256	-13.8554		-12.1739
	-9.3	-27
	-15.4	-5.5
2) Outlier detection in GraphPad using ROUT, Q=1%
	14SM FR	14SM FF	13SM FR	13SM FF	12SM FR	12SM FF	11SM FR	11SM FF	10SM FR	10SM FF
n	10	10	8	8	4	4	8	8	7	8
outliers	0	0	0	0	0	0	0	0	0	0
3) Kolmogorov-Smirnov test for normality of residuals
Test name	Statistics	P value	Passed normality test (alpha=0.05)?	P value summary
Kolmogorov-Smirnov (distance)	0.08124	0.1	Yes	ns
4) Two-way ANOVA test with multiple comparisons between SMs of same diet and between diets of same SM; p-value adjustment using the Benjamini-Hochberg method
Original FDR method of Benjamini and Hochberg	Predicted (LS) mean diff.	Discovery?	q value	Individual P Value
14SM
FR vs. FF	7.16	Yes	0.0016	0.0016
13SM
FR vs. FF	1.45	No	0.5535	0.5535
12SM
FR vs. FF	-0.225	No	0.9481	0.9481
11SM
FR vs. FF	8.863	Yes	0.0005	0.0005
10SM
FR vs. FF	4.098	No	0.1087	0.1087
FR
14SM vs. 13SM	-1.675	No	0.7849	0.4709
14SM vs. 12SM	0.525	No	0.8866	0.856
14SM vs. 11SM	-2.45	No	0.7849	0.2927
14SM vs. 10SM	-2.036	No	0.7849	0.3993
13SM vs. 12SM	2.2	No	0.7849	0.4633
13SM vs. 11SM	-0.775	No	0.8866	0.7513
13SM vs. 10SM	-0.3607	No	0.8866	0.8866
12SM vs. 11SM	-2.975	No	0.7849	0.3221
12SM vs. 10SM	-2.561	No	0.7849	0.4045
11SM vs. 10SM	0.4143	No	0.8866	0.8699
FF
14SM vs. 13SM	-7.385	Yes	0.0214	0.0021
14SM vs. 12SM	-6.86	No	0.0673	0.0202
14SM vs. 11SM	-0.7475	No	0.8303	0.7472
14SM vs. 10SM	-5.098	No	0.0771	0.0308
13SM vs. 12SM	0.525	No	0.8608	0.8608
13SM vs. 11SM	6.638	Yes	0.0411	0.0082
13SM vs. 10SM	2.288	No	0.5013	0.3509
12SM vs. 11SM	6.113	No	0.0888	0.0444
12SM vs. 10SM	1.763	No	0.6956	0.5565
11SM vs. 10SM	-4.35	No	0.1311	0.0786

## Sheet: 2F
Figure 2F
1) LCN-2 concentrations (pg/g feces)
	14SM FR	14SM FF	13SM FR	13SM FF	12SM FR	12SM FF	11SM FR	11SM FF	10SM FR	10SM FF
	317000	495000	7870	22400	131000	496000	80800	842000	14700	164000
	226000	454000	36200	74100	318000	93800	59800	70900	27200	1270000
	263000	1390000	25500	32000	372000	801000	5460	1770000	88500	449000
	135000	6910000	13900	23800	108000	358000	56400	5430000	26600	295000
	137000	2830000	4670	92500	10800	118000	4290	46500	30500	35600
	12600	4790000	16700	10000	1410	44300	28200	36500	11300	35900
	68100	2410000	144000	22300	4670	78900	18300	195000	39100	64300
			15900	60900	3210	23700	64500			136000
2) Log-transformation
	14SM FR	14SM FF	13SM FR	13SM FF	12SM FR	12SM FF	11SM FR	11SM FF	10SM FR	10SM FF
	5.50106	5.69461	3.89597	4.35025	5.11727	5.69548	4.90741	5.92531	4.16732	5.21484
	5.35411	5.65706	4.55871	4.86982	5.50243	4.9722	4.7767	4.85065	4.43457	6.1038
	5.41996	6.14301	4.40654	4.50515	5.57054	5.90363	3.73719	6.24797	4.94694	5.65225
	5.13033	6.83948	4.14301	4.37658	5.03342	5.55388	4.75128	6.7348	4.42488	5.46982
	5.13672	6.45179	3.66932	4.96614	4.03342	5.07188	3.63246	4.66745	4.4843	4.55145
	4.10037	6.68034	4.22272	4	3.14922	4.6464	4.45025	4.56229	4.05308	4.55509
	4.83315	6.38202	5.15836	4.3483	3.66932	4.89708	4.26245	5.29003	4.59218	4.80821
				4.78462	3.50651	4.37475	4.80956			5.13354
3) Outlier detection in GraphPad using ROUT, Q=1%
n	7	7	8	8	8	8	8	7	7	8
outliers	0	0	0	0	0	0	0	0	0	0
4) Kolmogorov-Smirnov test for normality of residuals
Test name	Statistics	P value	Passed normality test (alpha=0.05)?
Kolmogorov-Smirnov (distance)	0.05501	0.1	Yes
5) Two-way ANOVA test with multiple comparisons between SMs of same diet and between diets of same SM; p-value adjustment using the Benjamini-Hochberg method
Two-stage linear step-up procedure of Benjamini, Krieger and Yekutieli	Predicted (LS) mean diff.	Discovery?	q value	Individual P Value
14SM
FR vs. FF	-1.196	Yes	<0.001	0.0002
13SM
FR vs. FF	-0.2431	No	0.4222	0.4021
12SM
FR vs. FF	-0.6916	Yes	0.0202	0.0192
11SM
FR vs. FF	-1.052	Yes	0.0008	0.0008
10SM
FR vs. FF	-0.7428	Yes	0.0161	0.0153
FR
14SM vs. 13SM	0.786	No	0.1102	0.0105
14SM vs. 12SM	0.6202	No	0.1226	0.0415
14SM vs. 11SM	0.652	No	0.1226	0.0324
14SM vs. 10SM	0.6246	No	0.1226	0.0467
13SM vs. 12SM	-0.1658	No	0.9657	0.5672
13SM vs. 11SM	-0.1339	No	0.9657	0.6438
13SM vs. 10SM	-0.1613	No	0.9657	0.5906
12SM vs. 11SM	0.03185	No	>0.9999	0.9123
12SM vs. 10SM	0.004442	No	>0.9999	0.9882
11SM vs. 10SM	-0.02741	No	>0.9999	0.9271
FF
14SM vs. 13SM	1.739	Yes	<0.001	<0.0001
14SM vs. 12SM	1.125	Yes	0.0007	0.0004
14SM vs. 11SM	0.7957	Yes	0.0101	0.012
14SM vs. 10SM	1.078	Yes	0.0008	0.0006
13SM vs. 12SM	-0.6143	Yes	0.0221	0.0368
13SM vs. 11SM	-0.9433	Yes	0.0025	0.0024
13SM vs. 10SM	-0.661	Yes	0.0175	0.025
12SM vs. 11SM	-0.3289	No	0.144	0.2743
12SM vs. 10SM	-0.04671	No	0.3661	0.8718
11SM vs. 10SM	0.2822	No	0.1622	0.3476

## Sheet: 2G
Figure 2G
1) Colon length (cm)
	14SM FR	14SM FF	13SM FR	13SM FF	12SM FR	12SM FF	11SM FR	11SM FF	10SM FR	10SM FF
	10.8	9.36	10.53	8.41	11.83	10.21	9.95	10.13	9.34	9.3
	10.01	9.47	10.41	10.23	11.06	8.07	10.25	10.7	9.22	8.75
	10.49	11.53	10.9	8.01	9.99	8.43	10.38	9.56	10.15	8.63
	10.57	9.41	12.18	9.78	9.46	9.75	10.72	10.27
	11.11	8.86		9.01
	12.53	10.57
	10.8	9.36	11.532	10.789	12.427	8.41	11.225	10.21	8.45	10.13
	10.01	9.47	12.558	10.113	10.056	10.23	11.16	8.07	10.891	10.7
	10.49	11.53	12.305	9.807	9.043	8.01	8.675	8.43	10.837	9.56
	10.57	9.41	11.626	9.995	10.576	9.78	10.536	9.75	9.95	10.27
	11.11	8.86	10.977	10.481	10.53	9.01	11.83	10.608	10.25	10.575
	12.53	10.57	11.991	8.378	10.41	8.755	11.06	9.411	10.38	9.861
	11.53	11.51	12.527	9.396	10.9	8.333	9.99	8.864	10.72	9.199
	12.92	9.67	12.142	10.068	12.18	9.303	9.46	10.352		9.285
	10.44	9.47	11.247			7.185		13.51
	10.57	6.44	9.58
			10.441
			9.024
2) Outlier detection in GraphPad using ROUT, Q=1%
n	16	16	16	13	12	13	12	13	10	11
outliers	0	0	0	0	0	0	0	0	0	0
3) Kolmogorov-Smirnov test for normality of residuals
Kolmogorov-Smirnov (distance)	0.04856	0.1	Yes	ns
4) Two-way ANOVA test with multiple comparisons between SMs of same diet and between diets of same SM; p-value adjustment using the Benjamini-Hochberg method
Original FDR method of Benjamini and Hochberg	Predicted (LS) mean diff.	Discovery?	q value	Individual P Value
14SM
FR vs. FF	1.312	Yes	<0.001	0.0004
13SM
FR vs. FF	1.674	Yes	<0.001	<0.0001
12SM
FR vs. FF	1.822	Yes	<0.001	<0.0001
11SM
FR vs. FF	0.4467	No	0.2716	0.2716
10SM
FR vs. FF	0.3588	No	0.418	0.418
FR
14SM vs. 13SM	-0.2181	No	0.5426	0.5426
14SM vs. 12SM	0.3248	No	0.5019	0.4015
14SM vs. 11SM	0.5937	No	0.253	0.1265
14SM vs. 10SM	1.011	No	0.072	0.0144
13SM vs. 12SM	0.543	No	0.2699	0.1619
13SM vs. 11SM	0.8118	No	0.1248	0.0374
13SM vs. 10SM	1.229	Yes	0.031	0.0031
12SM vs. 11SM	0.2688	No	0.5426	0.5158
12SM vs. 10SM	0.6864	No	0.253	0.1152
11SM vs. 10SM	0.4175	No	0.4806	0.3364
FF
14SM vs. 13SM	0.1437	No	0.8798	0.7039
14SM vs. 12SM	0.8354	No	0.1434	0.0287
14SM vs. 11SM	-0.2715	No	0.6759	0.4732
14SM vs. 10SM	0.05813	No	0.8835	0.8835
13SM vs. 12SM	0.6916	No	0.2087	0.0835
13SM vs. 11SM	-0.4152	No	0.5937	0.2968
13SM vs. 10SM	-0.08562	No	0.8835	0.8365
12SM vs. 11SM	-1.107	No	0.0607	0.0061
12SM vs. 10SM	-0.7772	No	0.2087	0.0628
11SM vs. 10SM	0.3296	No	0.6759	0.4274

## Sheet: 2H
Figure 2H
1) Disease score of cecal tissue (max = 13)
	14SM+Cr FR	14SM+Cr FF	13SM FR+Cr	13SM FF+Cr	12SM+Cr FR	12SM+Cr FF	11SM+Cr FR	11SM+Cr FF	10SM+Cr FR	10SM+Cr FF
	0	5	0	7	3	4	0	5	0	6
	1	2	0	3	1	1	0	2	0	0
	0	1	0	0	3	1	5	5	0	4
	0	4	0	6	1	3	2	4	0	0
	1	3	0	4	1	3	0	1	0	5
	0	6	0	0	2	2	1	0	0	7
	0	0	0	0	0	0	0	0	0	3
	0	4	2	1	1	3	0	5		0
	1	8
	0	5
	0	6
		7
2) Two-way ordinal regression with p-value adjustment using the Benjamini-Hochberg method (ordinal and emmeans packages in R)
model = clm(SCORE.f ~ SM + DIET, data = data)
> anova(model, type="II")
Type II Analysis of Deviance Table with Wald chi-square tests
Df Chisq Pr(>Chisq)
SM 4 4.8412 0.304
DIET 1 25.8219 3.744e-07 ***
---
Signif. codes: 0 ‘***’ 0.001 ‘**’ 0.01 ‘*’ 0.05 ‘.’ 0.1 ‘ ’ 1
contrast	estimate	SE	df	z.ratio	p.value
10SMFF-11SMFF	-0.7105	0.763	Inf	-0.932	0.4274
10SMFF-12SMFF	-1.115	0.732	Inf	-1.523	0.1845
10SMFF-13SMFF	0.0285	0.814	Inf	0.035	0.9721
10SMFF-14SMFF	-1.0621	0.706	Inf	-1.505	0.1845
10SMFF-10SMFR	2.3619	0.465	Inf	5.082	<0.001
10SMFF-11SMFR	1.6514	0.878	Inf	1.88	0.1287
10SMFF-12SMFR	1.2469	0.835	Inf	1.493	0.1845
10SMFF-13SMFR	2.3903	0.943	Inf	2.536	0.0286
10SMFF-14SMFR	1.2998	0.814	Inf	1.598	0.1836
11SMFF-12SMFF	-0.4044	0.642	Inf	-0.63	0.6101
11SMFF-13SMFF	0.739	0.74	Inf	0.999	0.4085
11SMFF-14SMFF	-0.3516	0.612	Inf	-0.574	0.6211
11SMFF-10SMFR	3.0724	0.908	Inf	3.385	0.0025
11SMFF-11SMFR	2.3619	0.465	Inf	5.082	<0.001
11SMFF-12SMFR	1.9574	0.774	Inf	2.529	0.0286
11SMFF-13SMFR	3.1009	0.894	Inf	3.467	0.0023
11SMFF-14SMFR	2.0103	0.752	Inf	2.674	0.0211
12SMFF-13SMFF	1.1434	0.707	Inf	1.618	0.1836
12SMFF-14SMFF	0.0529	0.572	Inf	0.092	0.9694
12SMFF-10SMFR	3.4768	0.899	Inf	3.869	0.0005
12SMFF-11SMFR	2.7663	0.811	Inf	3.412	0.0024
12SMFF-12SMFR	2.3619	0.465	Inf	5.082	<0.001
12SMFF-13SMFR	3.5053	0.884	Inf	3.966	0.0005
12SMFF-14SMFR	2.4148	0.739	Inf	3.267	0.0035
13SMFF-14SMFF	-1.0905	0.682	Inf	-1.6	0.1836
13SMFF-10SMFR	2.3334	0.931	Inf	2.505	0.029
13SMFF-11SMFR	1.6229	0.852	Inf	1.904	0.128
13SMFF-12SMFR	1.2185	0.806	Inf	1.512	0.1845
13SMFF-13SMFR	2.3619	0.465	Inf	5.082	<0.001
13SMFF-14SMFR	1.2713	0.786	Inf	1.617	0.1836
14SMFF-10SMFR	3.424	0.875	Inf	3.913	0.0005
14SMFF-11SMFR	2.7134	0.785	Inf	3.455	0.0023
14SMFF-12SMFR	2.309	0.735	Inf	3.143	0.005
14SMFF-13SMFR	3.4524	0.862	Inf	4.006	0.0005
14SMFF-14SMFR	2.3619	0.465	Inf	5.082	<0.001
10SMFR-11SMFR	-0.7105	0.763	Inf	-0.932	0.4274
10SMFR-12SMFR	-1.115	0.732	Inf	-1.523	0.1845
10SMFR-13SMFR	0.0285	0.814	Inf	0.035	0.9721
10SMFR-14SMFR	-1.0621	0.706	Inf	-1.505	0.1845
11SMFR-12SMFR	-0.4044	0.642	Inf	-0.63	0.6101
11SMFR-13SMFR	0.739	0.74	Inf	0.999	0.4085
11SMFR-14SMFR	-0.3516	0.612	Inf	-0.574	0.6211
12SMFR-13SMFR	1.1434	0.707	Inf	1.618	0.1836
12SMFR-14SMFR	0.0529	0.572	Inf	0.092	0.9694
13SMFR-14SMFR	-1.0905	0.682	Inf	-1.6	0.1836
P value adjustment: BH method for 45 tests
