# Supplementary material for: Diet-driven differential response of Akkermansia muciniphila modulates pathogen susceptibility
Source: Mol Syst Biol. 2024 May 14;20(6):2. doi: 10.1038/s44320-024-00036-7 (PMC11148096; doi:10.1038/s44320-024-00036-7)
Supplement: Supplementary file 10 — Source data Fig. 3 [file 44320_2024_36_MOESM10_ESM.zip › MSB-2023-12163_SourceData_Fig3.xlsx]

## Sheet: 3A
Figure 3A
1) Raw fcs files for flow cytometry data (samples, FMO, compensation) are publically accessible on FlowRepository FR-FCM-Z7A7 (http://flowrepository.org/id/FR-FCM-Z7A7)
2) Cell proportions as a percentage of parent population; exported from FlowJo
	Filename	ID	SM	Diet	B220+	CD3+ (%CD45+)	CD4+ (%CD3+)	RORgt+ (%CD4)	Gata+ (%CD4)	Tbet+ (%CD4)	Foxp3+ (%CD4)	CD8+ (%CD3)	RORgt+ (%CD8)	Gata+ (%CD8)	Tbet+ (%CD8)	Foxp3+ (%CD8)	LIN- (%CD3)	ILC1-NK cells (%LIN-)	cNK (%LIN-)	ILC1 (%LIN-)	ILC2 (%LIN-)	ILC3 NCR+ (%LIN-)	ILC3 NCR- (%LIN-)	ILC3 (%LIN-)
	Tcells_samples_A6_Colon_1-R1.fcs	E1R1	13SM	FR	0.790646	0.135804	0.737602	0.0395271	0.00642508	0.0208173	0.228836	0.175235	0.125054	0.0179576	0.0450022	0.00367806	0.0642413	0.192514	0.0555422	0.128076	0.143945	0.0149876	0.0163501	0.0313377
	Tcells_samples_B6_Colon_1-R2.fcs	E1R2	13SM	FR	0.754834	0.134418	0.732061	0.0637496	0.0062065	0.0338698	0.302478	0.16863	0.1505	0.0232871	0.0810239	0.00384911	0.0967186	0.184159	0.0493437	0.13211	0.116007	0.0132606	0.0167787	0.0300392
	Tcells_samples_C6_Colon_1-L1.fcs	E1L1	13SM	FR	0.691356	0.144187	0.721466	0.100591	0.00913378	0.0207749	0.302907	0.114782	0.117824	0.0120075	0.0555347	0.00225141	0.147888	0.23419	0.0237255	0.205383	0.126354	0.0323339	0.0275888	0.0599227
	Tcells_samples_D6_Colon_2-R1.fcs	E2R1	13SM	FR	0.72372	0.194883	0.750523	0.0575817	0.0131297	0.0219686	0.287179	0.160886	0.0956765	0.0308247	0.0476381	0.00420336	0.0697368	0.234161	0.0409467	0.188625	0.277268	0.0350972	0.0449064	0.0800036
	Tcells_samples_E6_Colon_2-NM.fcs	E2NM	13SM	FR	0.745512	0.189599	0.769954	0.0421783	0.00757279	0.0256449	0.148801	0.151087	0.11885	0.0292128	0.0533518	0.00338253	0.0521123	0.391143	0.0373563	0.348631	0.218982	0.0616126	0.0621197	0.123732
	Tcells_samples_F6_Colon_3-R1.fcs	E3R1	13SM	FF	0.692742	0.192064	0.78922	0.0686218	0.010874	0.0231073	0.25727	0.122229	0.165691	0.0175532	0.0523936	0.00585106	0.103637	0.177541	0.0166275	0.156636	0.27086	0.0316284	0.0324116	0.06404
	Tcells_samples_G6_Colon_3-R2.fcs	E3R2	13SM	FF	0.688324	0.268813	0.79142	0.0319851	0.00810501	0.03072	0.160558	0.161332	0.0936773	0.0212374	0.0685609	0.00572149	0.0310036	0.390396	0.0301139	0.35567	0.252306	0.049376	0.0838307	0.133207
	Tcells_samples_H6_Colon_3-NM.fcs	E3NM	13SM	FF	0.730065	0.146915	0.695411	0.0444742	0.00584952	0.0286671	0.318375	0.19954	0.122471	0.0275444	0.0771864	0.00575786	0.111569	0.181019	0.0487815	0.126104	0.134037	0.0124714	0.0239205	0.0363919
	Tcells_samples_A7_Colon_4-R1.fcs	E4R1	13SM	FF	0.551114	0.238178	0.784071	0.0566765	0.0334688	0.0231389	0.288341	0.112257	0.136604	0.021164	0.0519481	0.00865801	0.193963	0.243933	0.0133271	0.22749	0.332913	0.0417053	0.0456836	0.0873889
	Tcells_samples_B7_Colon_4-NM.fcs	E4NM	13SM	FF	0.662655	0.286212	0.722492	0.0326917	0.00760228	0.0268111	0.178683	0.231541	0.130138	0.0242047	0.0727953	0.00374238	0.0395971	0.182342	0.0688958	0.110314	0.259925	0.015052	0.0158602	0.0309122
	Tcells_samples_C7_Colon_5-R1.fcs	E5R1	14SM	FR	0.741018	0.140812	0.752933	0.0669968	0.00890323	0.0164153	0.272439	0.142324	0.113335	0.0158964	0.033559	0.00471004	0.106772	0.232733	0.0223229	0.202619	0.139684	0.0356946	0.0200575	0.055752
	Tcells_samples_D7_Colon_5-R2.fcs	E5R2	14SM	FR	0.747503	0.152011	0.770013	0.0720934	0.00936005	0.0309723	0.245885	0.124631	0.0890188	0.031514	0.0597791	0.00584795	0.0883799	0.332614	0.0185946	0.308169	0.166794	0.0587088	0.0424821	0.101191
	Tcells_samples_E7_Colon_5-L1.fcs	E5L1	14SM	FR	0.700406	0.169365	0.793764	0.0951556	0.0164832	0.0200592	0.308152	0.105735	0.119128	0.0222315	0.0830537	0.00251678	0.116295	0.361129	0.0136933	0.3413	0.251195	0.0634931	0.0401111	0.103604
	Tcells_samples_F7_Colon_5-NM.fcs	E5NM	14SM	FR	0.72946	0.163276	0.776818	0.0394859	0.00912918	0.0248615	0.221183	0.14266	0.0916988	0.0250965	0.0569498	0.00506757	0.0928575	0.154298	0.0300847	0.12276	0.115678	0.0180387	0.018523	0.0365617
	Tcells_samples_G7_Colon_6-R1.fcs	E6R1	14SM	FR	0.763863	0.151248	0.743037	0.0550162	0.00675925	0.0296997	0.259473	0.175174	0.102172	0.0236316	0.0528236	0.00295395	0.0740471	0.136782	0.0271077	0.108244	0.180303	0.0189008	0.0228799	0.0417807
	Tcells_samples_H7_Colon_6-NM.fcs	E6NM	14SM	FR	0.691216	0.172173	0.706222	0.0682685	0.0158549	0.0270241	0.340035	0.169495	0.149376	0.0215664	0.0796822	0.00317821	0.122593	0.199622	0.0286949	0.165631	0.21605	0.0277763	0.0270738	0.05485
	Tcells_samples_A8_Colon_7-R1.fcs	E7R1	14SM	FF	0.752757	0.138047	0.763451	0.033525	0.00889106	0.0296097	0.272972	0.13884	0.126934	0.0217538	0.0818569	0.00605517	0.0964513	0.193369	0.048487	0.141183	0.113107	0.0215696	0.0286555	0.0502251
	Tcells_samples_B8_Colon_7-R2.fcs	E7R2	14SM	FF	0.681504	0.249809	0.810665	0.0260612	0.00997142	0.0240923	0.122261	0.131395	0.0999216	0.0271682	0.0449321	0.0039185	0.0544661	0.452062	0.0229849	0.426637	0.280227	0.0536052	0.074937	0.128542
	Tcells_samples_C8_Colon_7-L1.fcs	E7L1	14SM	FF	0.622665	0.203674	0.758478	0.0309309	0.00898847	0.0210172	0.261293	0.161441	0.0999845	0.0209595	0.0495265	0.00652073	0.158602	0.197631	0.0406849	0.151796	0.1264	0.0112656	0.0191837	0.0304493
	Tcells_samples_D8_Colon_7-NM.fcs	E7NM	14SM	FF	0.722644	0.183551	0.702106	0.0266018	0.00656152	0.0343097	0.216688	0.228652	0.105231	0.0377473	0.0735526	0.0122588	0.0821401	0.157333	0.0623256	0.0913488	0.105674	0.00651163	0.0096124	0.016124
	Tcells_samples_E8_Colon_8-R1.fcs	E8R1	14SM	FF	0.481833	0.410597	0.771665	0.0304468	0.00940942	0.0696909	0.0763464	0.142562	0.103934	0.0252588	0.0496894	0.0057971	0.0843736	0.217466	0.0137891	0.202815	0.429187	0.136742	0.0669348	0.203677
	Tcells_samples_F8_Colon_8-R1L1.fcs	E8NM	14SM	FF	0.687863	0.238186	0.747473	0.0505737	0.0089191	0.0315302	0.256051	0.183012	0.162843	0.0200847	0.0736438	0.00561189	0.0615604	0.169827	0.0483129	0.117959	0.215282	0.0174986	0.0245399	0.0420385
3) Select cell populations analysed in downstream analyses
	CD3+ [% CD45+]				CD4+ [% CD3+]				CD4+RORgt+ [% CD4+]				CD8+ [% CD3+]				CD8+FoxP3+ [% CD8+]				CD4+GATA3+ [% CD4+]				CD4+Tbet+ [% CD4+]				CD4+FoxP3+ [% CD4+]				CD8+RORgt+ [% CD8+]				CD8+GATA3+ [% CD8+]				CD8+Tbet+ [% CD8+]				cNK+ [% LIN-]				ILC1 [% LIN-]
	14SM FR	14SM FF	13SM FR	13SM FF	14SM FR	14SM FF	13SM FR	13SM FF	14SM FR	14SM FF	13SM FR	13SM FF	14SM FR	14SM FF	13SM FR	13SM FF	14SM FR	14SM FF	13SM FR	13SM FF	14SM FR	14SM FF	13SM FR	13SM FF	14SM FR	14SM FF	13SM FR	13SM FF	14SM FR	14SM FF	13SM FR	13SM FF	14SM FR	14SM FF	13SM FR	13SM FF	14SM FR	14SM FF	13SM FR	13SM FF	14SM FR	14SM FF	13SM FR	13SM FF	14SM FR	14SM FF	13SM FR	13SM FF	14SM FR
	14.081	13.805	13.58	19.206	75.293	76.345	73.76	78.922	6.7	3.353	3.953	6.862	14.232	13.884	17.524	12.223	0.471	0.606	0.368	0.585	0.89	0.889	0.643	1.087	1.642	2.961	2.082	2.311	27.244	27.297	22.884	25.727	11.334	12.693	12.505	16.569	1.59	2.175	1.796	1.755	3.356	8.186	4.5	5.239	2.232	4.849	5.554	1.663	20.262
	15.201	24.981	13.442	26.881	77.001	81.066	73.206	79.142	7.209	2.606	6.375	3.199	12.463	13.14	16.863	16.133	0.585	0.392	0.385	0.572	0.936	0.997	0.621	0.811	3.097	2.409	3.387	3.072	24.589	12.226	30.248	16.056	8.902	9.992	15.05	9.368	3.151	2.717	2.329	2.124	5.978	4.493	8.102	6.856	1.859	2.298	4.934	3.011	30.817
	16.936	20.367	14.419	14.692	79.376	75.848	72.147	69.541	9.516	3.093	10.059	4.447	10.573	16.144	11.478	19.954	0.252	0.652	0.225	0.576	1.648	0.899	0.913	0.585	2.006	2.102	2.077	2.867	30.815	26.129	30.291	31.837	11.913	9.998	11.782	12.247	2.223	2.096	1.201	2.754	8.305	4.953	5.553	7.719	1.369	4.068	2.373	4.878	34.13
	16.328	18.355	19.488	23.818	77.682	70.211	75.052	78.407	3.949	2.66	5.758	5.668	14.266	22.865	16.089	11.226	0.507	1.226	0.42	0.866	0.913	0.656	1.313	3.347	2.486	3.431	2.197	2.314	22.118	21.669	28.718	28.834	9.17	10.523	9.568	13.66	2.51	3.775	3.082	2.116	5.695	7.355	4.764	5.195	3.008	6.233	4.095	1.333	12.276
	15.125	41.06	18.96	28.621	74.304	77.166	76.995	72.249	5.502	3.045	4.218	3.269	17.517	14.256	15.109	23.154	0.295	0.58	0.338	0.374	0.676	0.941	0.757	0.76	2.97	6.969	2.564	2.681	25.947	7.635	14.88	17.868	10.217	10.393	11.885	13.014	2.363	2.526	2.921	2.42	5.282	4.969	5.335	7.28	2.711	1.379	3.736	6.89	10.824
	17.217	23.819			70.622	74.747			6.827	5.057			16.949	18.301			0.318	0.561			1.585	0.892			2.702	3.153			34.003	25.605			14.938	16.284			2.157	2.008			7.968	7.364			2.869	4.831			16.563
4) Outlier detection in GraphPad using ROUT, Q=1%
n	6	6	5	5	6	6	5	5	6	6	5	5	6	6	5	5	6	6	5	5	6	6	5	5	6	6	5	5	6	6	5	5	6	6	5	5	6	6	5	5	6	6	5	5	6	6	5	5	6
outliers	0	0	0	0	0	0	0	0	0	0	0	0	0	0	0	0	0	0	0	0	0	0	0	1	0	0	0	0	0	0	0	0	0	0	0	0	0	0	0	0	0	0	0	0	0	0	0	0	0
5) Kolmogorov-Smirnov test for normality
	CD3+ [% CD45+]				CD4+ [% CD3+]				CD4+RORgt+ [% CD4+]				CD8+ [% CD3+]				CD8+FoxP3+ [% CD8+]				CD4+GATA3+ [% CD4+]				CD4+Tbet+ [% CD4+]				CD4+FoxP3+ [% CD4+]				CD8+RORgt+ [% CD8+]				CD8+GATA3+ [% CD8+]				CD8+Tbet+ [% CD8+]				cNK+ [% LIN-]				ILC1 [% LIN-]
Test name	Statistics	P value	Passed normality test (alpha=0.05)?	P value summary	Statistics	P value	Passed normality test (alpha=0.05)?	P value summary	Statistics	P value	Passed normality test (alpha=0.05)?	P value summary	Statistics	P value	Passed normality test (alpha=0.05)?	P value summary	Statistics	P value	Passed normality test (alpha=0.05)?	P value summary	Statistics	P value	Passed normality test (alpha=0.05)?	P value summary	Statistics	P value	Passed normality test (alpha=0.05)?	P value summary	Statistics	P value	Passed normality test (alpha=0.05)?	P value summary	Statistics	P value	Passed normality test (alpha=0.05)?	P value summary	Statistics	P value	Passed normality test (alpha=0.05)?	P value summary	Statistics	P value	Passed normality test (alpha=0.05)?	P value summary	Statistics	P value	Passed normality test (alpha=0.05)?	P value summary	Statistics
Kolmogorov-Smirnov (distance)	0.1612	0.1	Yes	ns	0.09604	0.1	Yes	ns	0.1489	0.1	Yes	ns	0.09554	0.1	Yes	ns	0.1512	0.1	Yes	ns	0.1938	0.0383	No	*	0.2404	0.0018	No	**	0.1477	0.1	Yes	ns	0.1416	0.1	Yes	ns	0.1345	0.1	Yes	ns	0.1264	0.1	Yes	ns	0.09609	0.1	Yes	ns	0.1864
6) Two-way ANOVA test (main effects only) with multiple comparisons between SMs of same diet and between diets of same SM; p-value adjustment using the Benjamini-Hochberg method
	Original FDR method of Benjamini and Hochberg	Predicted (LS) mean diff.	Discovery?	q value	Individual P Value
CD3+ [% CD45+]	14SM:FR vs. 14SM:FF	-7.348	Yes	0.0139	0.0069
CD3+ [% CD45+]	13SM:FR vs. 13SM:FF	-7.348	Yes	0.0139	0.0069
CD3+ [% CD45+]	14SM:FR vs. 13SM:FR	0.4622	No	0.8516	0.8516
CD3+ [% CD45+]	14SM:FF vs. 13SM:FF	0.4622	No	0.8516	0.8516
CD4+ [% CD3+]	14SM:FR vs. 14SM:FF	-0.746	No	0.6001	0.6001
CD4+ [% CD3+]	13SM:FR vs. 13SM:FF	-0.746	No	0.6001	0.6001
CD4+ [% CD3+]	14SM:FR vs. 13SM:FR	0.863	No	0.6001	0.5464
CD4+ [% CD3+]	14SM:FF vs. 13SM:FF	0.863	No	0.6001	0.5464
CD4+RORgt+ [% CD4+]	14SM:FR vs. 14SM:FF	2.437	Yes	0.0093	0.0046
CD4+RORgt+ [% CD4+]	13SM:FR vs. 13SM:FF	2.437	Yes	0.0093	0.0046
CD4+RORgt+ [% CD4+]	14SM:FR vs. 13SM:FR	-0.421	No	0.5875	0.5875
CD4+RORgt+ [% CD4+]	14SM:FF vs. 13SM:FF	-0.4211	No	0.5875	0.5875
CD8+ [% CD3+]	14SM:FR vs. 14SM:FF	-1.656	No	0.5523	0.2762
CD8+ [% CD3+]	13SM:FR vs. 13SM:FF	-1.656	No	0.5523	0.2762
CD8+ [% CD3+]	14SM:FR vs. 13SM:FR	-0.5928	No	0.6938	0.6938
CD8+ [% CD3+]	14SM:FF vs. 13SM:FF	-0.5928	No	0.6938	0.6938
CD8+FoxP3+ [% CD8+]	14SM:FR vs. 14SM:FF	-0.2569	Yes	0.0081	0.0041
CD8+FoxP3+ [% CD8+]	13SM:FR vs. 13SM:FF	-0.2569	Yes	0.0081	0.0041
CD8+FoxP3+ [% CD8+]	14SM:FR vs. 13SM:FR	0.06618	No	0.4126	0.4126
CD8+FoxP3+ [% CD8+]	14SM:FF vs. 13SM:FF	0.06618	No	0.4126	0.4126
CD4+GATA3+ [% CD4+]	14SM:FR vs. 14SM:FF	0.148	No	0.2389	0.2389
CD4+GATA3+ [% CD4+]	13SM:FR vs. 13SM:FF	0.148	No	0.2389	0.2389
CD4+GATA3+ [% CD4+]	14SM:FR vs. 13SM:FR	0.1695	No	0.2389	0.1838
CD4+GATA3+ [% CD4+]	14SM:FF vs. 13SM:FF	0.1695	No	0.2389	0.1838
CD4+Tbet+ [% CD4+]	14SM:FR vs. 14SM:FF	-0.6418	No	0.3139	0.1569
CD4+Tbet+ [% CD4+]	13SM:FR vs. 13SM:FF	-0.6418	No	0.3139	0.1569
CD4+Tbet+ [% CD4+]	14SM:FR vs. 13SM:FR	0.4388	No	0.3283	0.3283
CD4+Tbet+ [% CD4+]	14SM:FF vs. 13SM:FF	0.4388	No	0.3283	0.3283
CD4+FoxP3+ [% CD4+]	14SM:FR vs. 14SM:FF	4.623	No	0.2408	0.1204
CD4+FoxP3+ [% CD4+]	13SM:FR vs. 13SM:FF	4.623	No	0.2408	0.1204
CD4+FoxP3+ [% CD4+]	14SM:FR vs. 13SM:FR	-0.9612	No	0.7401	0.7401
CD4+FoxP3+ [% CD4+]	14SM:FF vs. 13SM:FF	-0.9612	No	0.7401	0.7401
CD8+RORgt+ [% CD8+]	14SM:FR vs. 14SM:FF	-0.6797	No	0.4914	0.4914
CD8+RORgt+ [% CD8+]	13SM:FR vs. 13SM:FF	-0.6797	No	0.4914	0.4914
CD8+RORgt+ [% CD8+]	14SM:FR vs. 13SM:FR	-1.202	No	0.4636	0.2318
CD8+RORgt+ [% CD8+]	14SM:FF vs. 13SM:FF	-1.202	No	0.4636	0.2318
CD8+RORgt+ [% CD8+]	14SM:FR vs. 14SM:FF	-0.1039	No	0.6831	0.6831
CD8+RORgt+ [% CD8+]	13SM:FR vs. 13SM:FF	-0.1039	No	0.6831	0.6831
CD8+RORgt+ [% CD8+]	14SM:FR vs. 13SM:FR	0.1911	No	0.6831	0.457
CD8+RORgt+ [% CD8+]	14SM:FF vs. 13SM:FF	0.1911	No	0.6831	0.457
CD8+Tbet+ [% CD8+]	14SM:FR vs. 14SM:FF	-0.4337	No	0.874	0.5106
CD8+Tbet+ [% CD8+]	13SM:FR vs. 13SM:FF	-0.4337	No	0.874	0.5106
CD8+Tbet+ [% CD8+]	14SM:FR vs. 13SM:FR	0.1044	No	0.874	0.874
CD8+Tbet+ [% CD8+]	14SM:FF vs. 13SM:FF	0.1044	No	0.874	0.874
cNK+ [% LIN-]	14SM:FR vs. 14SM:FF	-0.6085	No	0.4005	0.4005
cNK+ [% LIN-]	13SM:FR vs. 13SM:FF	-0.6085	No	0.4005	0.4005
cNK+ [% LIN-]	14SM:FR vs. 13SM:FR	-0.7045	No	0.4005	0.3338
cNK+ [% LIN-]	14SM:FF vs. 13SM:FF	-0.7045	No	0.4005	0.3338
ILC1 [% LIN-]	14SM:FR vs. 14SM:FF	1.305	No	0.9915	0.7654
ILC1 [% LIN-]	13SM:FR vs. 13SM:FF	1.305	No	0.9915	0.7654
ILC1 [% LIN-]	14SM:FR vs. 13SM:FR	0.04695	No	0.9915	0.9915
ILC1 [% LIN-]	14SM:FF vs. 13SM:FF	0.04695	No	0.9915	0.9915
ILC2 [% LIN-]	14SM:FR vs. 14SM:FF	-5.161	No	0.334	0.167
ILC2 [% LIN-]	13SM:FR vs. 13SM:FF	-5.161	No	0.334	0.167
ILC2 [% LIN-]	14SM:FR vs. 13SM:FR	-1.83	No	0.6178	0.6178
ILC2 [% LIN-]	14SM:FF vs. 13SM:FF	-1.83	No	0.6178	0.6178
ILC3 [% LIN-]	14SM:FR vs. 14SM:FF	-0.9476	No	0.8343	0.6493
ILC3 [% LIN-]	13SM:FR vs. 13SM:FF	-0.9476	No	0.8343	0.6493
ILC3 [% LIN-]	14SM:FR vs. 13SM:FR	0.4369	No	0.8343	0.8343
ILC3 [% LIN-]	14SM:FF vs. 13SM:FF	0.4369	No	0.8343	0.8343
[truncated: 11 more columns]
