# Supplementary material for: Diet-driven differential response of Akkermansia muciniphila modulates pathogen susceptibility
Source: Mol Syst Biol. 2024 May 14;20(6):2. doi: 10.1038/s44320-024-00036-7 (PMC11148096; doi:10.1038/s44320-024-00036-7)
Supplement: Supplementary file 11 — Source data Fig. 4 [file 44320_2024_36_MOESM11_ESM.zip]

Archive with 1 entries (1 files):
- MSB-2023-12163_SourceData_Fig4.xlsx
