# Supplementary material for: Diet-driven differential response of Akkermansia muciniphila modulates pathogen susceptibility
Source: Mol Syst Biol. 2024 May 14;20(6):2. doi: 10.1038/s44320-024-00036-7 (PMC11148096; doi:10.1038/s44320-024-00036-7)
Supplement: Supplementary file 11 — Source data Fig. 4 [file 44320_2024_36_MOESM11_ESM.zip › MSB-2023-12163_SourceData_Fig4.xlsx]

## Sheet: 4A
Figure 4A
	1) Mucus thickness (µm) from histology slides
		14SM FR	14SM FF	13SM FR	13SM FF
		284.541	135.448	270.906	113.086
		257.57	105.793	320.22	119.43
		183.551	132.668	271.366	109.341
		178.625	82.2992	363.672	168.779
		210.898	87.2192		151.973
		155.057	117.702		152.816
		161.337
		170.218
	2) Outlier detection in GraphPad using ROUT, Q=1%
	n	8	6	4	6
	outliers	0	0	0	0
	3) Kolmogorov-Smirnov test for normality of residuals
	Test name	Statistics	P value	Passed normality test (alpha=0.05)?	P value summary
	Kolmogorov-Smirnov (distance)	0.1456	0.1	Yes	ns
	4) Two-way ANOVA test (main effects only) with multiple comparisons between SMs of same diet and between diets of same SM; p-value adjustment using the Benjamini-Hochberg method
	Original FDR method of Benjamini and Hochberg	Predicted (LS) mean diff.	Discovery?	q value	Individual P Value
	14SM:FR vs. 14SM:FF	123.2	Yes	<0.001	<0.0001
	13SM:FR vs. 13SM:FF	123.2	Yes	<0.001	<0.0001
	14SM:FR vs. 13SM:FR	-63.65	Yes	0.0016	0.0016
	14SM:FF vs. 13SM:FF	-63.65	Yes	0.0016	0.0016

## Sheet: 4B
Figure 4B
	1) Normalized bead penetrability (AUC)
		14SM FR	14SM FF	13SM FR	13SM FF
		8.47	18.74	13.93	10.87
		20.02	22.96	18.26	38.63
		10.31	23.22	10.12	17.34
		13.75	11.43	27.1	6.295
		32.72	9.229	31.56	15.71
		12.16	17.47	23.64	30.07
		12.06	9.235	17.67	26.53
		9.222		18.06	8.941
				22.77
	2) Outlier detection in GraphPad using ROUT, Q=1%
	n	8	7	9	8
	outliers	1	0	0	0
	3) Kolmogorov-Smirnov test for normality of residuals
	Test name	Statistics	P value	Passed normality test (alpha=0.05)?	P value summary
	Kolmogorov-Smirnov (distance)	0.1383	0.1	Yes	ns
	4) Two-way ANOVA test (main effects only) with multiple comparisons between SMs of same diet and between diets of same SM; p-value adjustment using the Benjamini-Hochberg method
	Original FDR method of Benjamini and Hochberg	Predicted (LS) mean diff.	Discovery?	q value	Individual P Value
	14SM:FR vs. 14SM:FF	-5.723	No	0.092	0.046
	13SM:FR vs. 13SM:FF	-5.723	No	0.092	0.046
	14SM:FR vs. 13SM:FR	-1.126	No	0.6831	0.6831
	14SM:FF vs. 13SM:FF	-1.126	No	0.6831	0.6831

## Sheet: 4C
Figure 4C
	1) Raw mapping counts of metatranscriptomes
	SM+DIET	Bacteroides thetaiotaomicron	Bacteroides ovatus	Bacteroides uniformis	Bacteroides caccae	Barnesiella intestinihominis	Eubacterium rectale	Clostridium symbiosum	Marvinbryantia formatexigens	Roseburia intestinalis	Faecalibacterium prausnitzii	Escherichia coli HS	Desulfovibrio piger	Collinsella aerofaciens	Akkermansia muciniphila	Citrobacter rodentium
	13SM FF	55	5.34503e+06	80136.5	2.40104e+06	3.02702e+06	1.5543e+06	136542	33323	500505	448118	149908	1418	493	966319	2629
	13SM FF	44	4.63901e+06	142162	2.23833e+06	3.36158e+06	1.46783e+06	123138	51920.3	463625	354475	238704	1339	466	938142	2532
	13SM FF	24	1.0198e+06	60975.5	709626	932807	665929	28357.7	10888	381545	244210	60909	361	157	63466.4	306
	13SM FF	64	4.08504e+06	81870.5	1.70602e+06	2.71391e+06	1.62093e+06	184404	22325.2	531553	421489	101525	1283	566	1.07977e+06	2565
	13SM FR	75	2.97977e+06	176804	6.53741e+06	4.50936e+06	3.12318e+06	24937	28242.9	512515	62281	138359	1302	365	1.83285e+06	3603
	13SM FR	43	2.27711e+06	190852	5.96963e+06	4.05476e+06	1.1527e+06	132612	28248.2	566938	33957	82421.1	540	185	298	315
	13SM FR	35	1.67192e+06	137404	3.98554e+06	3.07352e+06	1.21188e+06	16781	16547.7	209929	61815.1	64709	501	185	650102	1068
	13SM FR	32	2.60063e+06	212789	6.14407e+06	4.76092e+06	1.36054e+06	20704	11850	343785	46064.2	47723.2	589	165	872879	1334
	14SM FF	1.45491e+06	3.62117e+06	48046	1.61616e+06	1.90574e+06	1.95351e+06	224329	48413.8	571839	452986	233209	769	531	406	518
	14SM FF	962816	2.15277e+06	20827.2	1.0054e+06	1.05461e+06	787630	153086	39655.3	891148	444606	208046	1444	414	1157	782
	14SM FF	567959	1.59683e+06	110255	702029	1.00567e+06	1.05924e+06	136821	18368.1	348026	203302	75199.8	865	416	620843	1238
	14SM FF	766276	2.42551e+06	51481.2	1.21142e+06	1.30619e+06	1.08365e+06	379214	32490.4	795878	399719	167202	911	556	932	679
	14SM FR	318884	1.95657e+06	238149	5.07536e+06	3.90245e+06	1.85392e+06	61468.6	38584.8	506583	67495.2	135453	2837	773	4.21985e+06	8078
	14SM FR	223933	2.20053e+06	172262	6.46987e+06	3.9066e+06	1.00369e+06	49506.5	31348.6	442280	46152	92818.7	2866	686	3.46031e+06	7650
	14SM FR	154905	1.82611e+06	202945	5.56579e+06	3.63578e+06	1.52966e+06	66185.4	36516.8	411579	33729.1	136731	2286	584	2.99083e+06	5708
	14SM FR	133953	2.33422e+06	147554	5.38611e+06	4.15679e+06	2.40799e+06	6052	51429.7	252899	29529	161054	694	127	530849	1204
	2) Relative abundance of transcriptome mapping
		Bacteroides thetaiotaomicron	Bacteroides ovatus	Bacteroides uniformis	Bacteroides caccae	Barnesiella intestinihominis	Eubacterium rectale	Clostridium symbiosum	Marvinbryantia formatexigens	Roseburia intestinalis	Faecalibacterium prausnitzii	Escherichia coli HS	Desulfovibrio piger	Collinsella aerofaciens	Akkermansia muciniphila	Citrobacter rodentium
	13SM FF	0.206563	0.163847	0.106065	0.364743	0.00546849	9.67639e-05	0.0341543	0.0659413	0.000179402	3.36422e-05	0.0102297	0.0305795	0.00931762	3.75319e-06	0.00227396
	13SM FF	0.239594	0.159535	0.104619	0.330642	0.0101325	9.54362e-05	0.0330446	0.0668653	0.000180466	3.32138e-05	0.0170135	0.0252649	0.00877656	3.13607e-06	0.00370058
	13SM FF	0.223106	0.169727	0.159275	0.243912	0.014584	8.63431e-05	0.0912569	0.0151797	7.31883e-05	3.75509e-05	0.0145681	0.0584095	0.00678253	5.74026e-06	0.00260417
	13SM FF	0.216081	0.135833	0.129058	0.32525	0.00651852	0.000102152	0.0423221	0.0859708	0.000204225	4.50648e-05	0.00808338	0.0335589	0.0146823	5.09567e-06	0.00177753
	13SM FR	0.226172	0.327891	0.156647	0.149454	0.0088678	6.53033e-05	0.0257058	0.0919287	0.000180713	1.8307e-05	0.00693955	0.00312378	0.00125074	3.76171e-06	0.00141656
	13SM FR	0.279685	0.411768	0.0795096	0.157069	0.0131644	3.72476e-05	0.0391057	2.05552e-05	2.17278e-05	1.27608e-05	0.00568517	0.00234226	0.00914716	2.96602e-06	0.00194848
	13SM FR	0.276745	0.358866	0.10912	0.150543	0.0123721	4.5111e-05	0.0189024	0.0585364	9.61648e-05	1.66578e-05	0.00582653	0.00556595	0.001511	3.15147e-06	0.00148999
	13SM FR	0.289771	0.373956	0.0828083	0.158286	0.0129513	3.58492e-05	0.0209243	0.0531273	8.11932e-05	1.00426e-05	0.00290465	0.00280367	0.00126014	1.94766e-06	0.000721244
	14SM FF	0.157003	0.133146	0.160939	0.298327	0.00395823	6.33534e-05	0.0471105	3.3448e-05	4.2675e-05	4.3746e-05	0.0192127	0.0373189	0.0184812	0.119862	0.00398853
	14SM FF	0.13646	0.130093	0.101915	0.278557	0.00269493	0.000186846	0.11531	0.000149709	0.000101187	5.35693e-05	0.02692	0.0575296	0.0198084	0.124583	0.00513118
	14SM FF	0.155914	0.108839	0.16422	0.247565	0.0170934	0.000134105	0.0539562	0.0962525	0.000191934	6.44946e-05	0.0116586	0.031519	0.0212121	0.0880536	0.00284771
	14SM FF	0.151384	0.140401	0.125593	0.281111	0.00596656	0.000105583	0.0922405	0.000108017	7.86946e-05	6.44392e-05	0.0193783	0.0463265	0.0439501	0.0888096	0.00376556
	14SM FR	0.212158	0.275923	0.100789	0.106369	0.012947	0.000154234	0.0275405	0.229413	0.000439163	4.20244e-05	0.00736392	0.0036694	0.00334176	0.0173362	0.00209767
	14SM FR	0.215627	0.357107	0.0553989	0.121459	0.00950805	0.00015819	0.0244118	0.190993	0.000422245	3.78641e-05	0.00512317	0.00254738	0.00273253	0.0123601	0.0017303
	14SM FR	0.21894	0.335163	0.0921138	0.109965	0.012221	0.000137659	0.0247846	0.180103	0.000343726	3.51675e-05	0.00823373	0.00203111	0.00398557	0.00932813	0.00219898
	14SM FR	0.266362	0.345136	0.154302	0.149574	0.00945512	4.44707e-05	0.0162055	0.0340162	7.71509e-05	8.13801e-06	0.0103201	0.00189218	0.000387805	0.00858356	0.00329555

## Sheet: 4D
Figure 4D
	1)Transcripts mapping to mucolytic enzymes and bacterial contributor (counts per million reads)
	Enzyme group	UniRef90 ID	Contributor	14SM FR	14SM FR2	14SM FR3	14SM FR4	14SM FF	14SM FF5	14SM FF6	14SM FF7	13SM FR	13SM FR8	13SM FR9	13SM FR10	13SM FF	13SM FF11	13SM FF12	13SM FF13
	Beta-N-acetylhexosaminidase	UniRef90_A0A2N8HAX1: Beta-N-acetylhexosaminidase	g__Akkermansia.s__Akkermansia_muciniphila	0.778234	0.591574	0	0.644894	5.562	4.95614	1.87999	3.31407	0	0	0	0	0	0	0	0
	Beta-N-acetylhexosaminidase	UniRef90_A0A2N8HYW3: Beta-N-acetylhexosaminidase	g__Akkermansia.s__Akkermansia_muciniphila	0	0	0	0	0.928274	0.94312	0	0	0	0	0	0	0	0	0	0
	Beta-N-acetylhexosaminidase	UniRef90_A0A2N8I1X8: Beta-N-acetylhexosaminidase	g__Akkermansia.s__Akkermansia_muciniphila	1.61522	1.65635	0.808148	1.53392	13.2812	12.2139	4.47624	7.17968	0	0	0	0	0	0	0	0
	Beta-N-acetylhexosaminidase	UniRef90_A0A2N8I2M3: Beta-N-acetylhexosaminidase	g__Akkermansia.s__Akkermansia_muciniphila	0.610272	0.383289	0	0	4.88433	3.29175	0.789525	2.40503	0	0	0	0	0	0	0	0
	Beta-N-acetylhexosaminidase	UniRef90_A0A2N8I7D2: Beta-N-acetylhexosaminidase	g__Akkermansia.s__Akkermansia_muciniphila	0.386875	0	0	0	2.23678	1.89389	1.06744	1.09717	0	0	0	0	0	0	0	0
	Beta-N-acetylhexosaminidase	UniRef90_A0A2N8I867: Beta-N-acetylhexosaminidase	g__Akkermansia.s__Akkermansia_muciniphila	0.418707	0.403889	0	0	5.24982	3.44993	1.56445	1.53676	0	0	0	0	0	0	0	0
	Beta-N-acetylhexosaminidase	UniRef90_A0A2N8IA00: Beta-N-acetylhexosaminidase	g__Akkermansia.s__Akkermansia_muciniphila	0.573235	0	0	0.466396	8.31563	5.23223	2.37565	5.98971	0	0	0	0	0	0	0	0
	Beta-N-acetylhexosaminidase	UniRef90_A0A2N8IN82: Beta-N-acetylhexosaminidase	g__Akkermansia.s__Akkermansia_muciniphila	0	0	0	0	1.69913	0.995816	0	1.43335	0	0	0	0	0	0	0	0
	Beta-N-acetylhexosaminidase	UniRef90_B2UP58: Beta-N-acetylhexosaminidase	g__Akkermansia.s__Akkermansia_muciniphila	1.07297	1.75751	0.533712	1.0525	11.4749	8.81917	3.19524	7.42079	0	0	0	0	0	0	0	0
	Beta-N-acetylhexosaminidase	UniRef90_B2UQG6: Beta-N-acetylhexosaminidase	g__Akkermansia.s__Akkermansia_muciniphila	0	0	0	0	1.24466	1.47439	0.589041	0	0	0	0	0	0	0	0	0
	Beta-N-acetylhexosaminidase	UniRef90_UPI000C998F8F: beta-N-acetylhexosaminidase	g__Akkermansia.s__Akkermansia_muciniphila	0	0	0	0	0	0.663709	0	0	0	0	0	0	0	0	0	0
	Beta-N-acetylhexosaminidase	UniRef90_A0A0P0EWH9: Beta-hexosaminidase	g__Bacteroides.s__Bacteroides_caccae	3.36805	1.16485	2.55538	2.33292	1.22732	1.02643	2.17355	0.720692	1.7044	1.81879	3.19261	4.22975	2.0576	1.90853	1.86489	1.97234
	Beta-N-acetylhexosaminidase	UniRef90_A0A174MTM5: N-acetyl-beta-hexosaminidase	g__Bacteroides.s__Bacteroides_caccae	1.2801	0.491324	1.10807	0	5.28707	2.78775	4.31693	5.70966	0.403014	0	1.16179	2.16719	9.41305	4.49778	8.32673	6.32873
	Beta-N-acetylhexosaminidase	UniRef90_A0A395W6W6: Beta-hexosaminidase	g__Bacteroides.s__Bacteroides_caccae	1.36359	1.68155	1.16528	3.52968	14.4297	8.92896	5.64264	12.0452	2.40229	1.49854	2.68556	2.55434	15.5451	14.8573	4.21267	13.0525
	Beta-N-acetylhexosaminidase	UniRef90_A0A396E1T2: Beta-N-acetylhexosaminidase	g__Bacteroides.s__Bacteroides_caccae	0	0	0	0	0.162668	0	0	0	0	0	0	0	0	0.183253	0	0
	Beta-N-acetylhexosaminidase	UniRef90_R5U804: Beta-N-acetylhexosaminidase	g__Bacteroides.s__Bacteroides_caccae	0.748616	1.04033	0	0.996898	2.77774	3.09191	2.33543	2.50844	2.35278	0	2.03826	2.38859	5.31747	3.99636	2.24908	3.64678
	Beta-N-acetylhexosaminidase	UniRef90_A0A174CSA0: N-acetyl-beta-hexosaminidase	g__Bacteroides.s__Bacteroides_ovatus	7.18807	11.3942	7.04873	18.4275	2.25006	3.78903	0.640827	5.52176	9.77808	7.6893	11.5666	15.6241	2.82209	3.78279	5.71694	1.4874
	Beta-N-acetylhexosaminidase	UniRef90_A0A395VP82: Beta-N-acetylhexosaminidase	g__Bacteroides.s__Bacteroides_ovatus	2.56602	4.41248	3.79069	7.87582	1.84516	2.18557	0	1.90657	5.30991	5.55003	5.2995	7.74854	2.01417	1.78785	3.11829	1.23615
	Beta-N-acetylhexosaminidase	UniRef90_A0A395W6W6: Beta-hexosaminidase	g__Bacteroides.s__Bacteroides_ovatus	0.628672	1.33639	1.16538	1.03998	0.258279	0.0842521	0.235625	0.22232	0.950027	1.07651	1.08847	1.78973	0.255635	0.216643	0.319426	0.174578
	Beta-N-acetylhexosaminidase	UniRef90_A0A396E1T2: Beta-N-acetylhexosaminidase	g__Bacteroides.s__Bacteroides_ovatus	0	0	0	0	0.232383	0	0	0	0	0	0	0	0	0.128415	0	0
	Beta-N-acetylhexosaminidase	UniRef90_W6PD83: Beta-hexosaminidase	g__Bacteroides.s__Bacteroides_ovatus	5.75625	7.70062	5.58794	7.2276	1.36227	0	2.00037	0.612478	7.45318	6.31541	10.6765	9.22554	4.37486	8.60573	0	0.405165
	Beta-N-acetylhexosaminidase	UniRef90_A0A0P0EWH9: Beta-hexosaminidase	g__Bacteroides.s__Bacteroides_thetaiotaomicron	3.26451	1.24419	2.47143	2.00215	1.34303	1.17579	1.82299	0.48047	1.78065	1.76863	3.15029	3.95668	2.02976	2.02968	2.03717	1.37941
	Beta-N-acetylhexosaminidase	UniRef90_A0A0P0FFS6: Beta-N-acetylhexosaminidase	g__Bacteroides.s__Bacteroides_thetaiotaomicron	1.91754	2.49777	2.17284	2.1118	2.35982	1.75015	1.7719	1.03218	2.50633	2.5469	2.90035	2.95126	2.58275	3.21537	1.92041	2.63656
	Beta-N-acetylhexosaminidase	UniRef90_A0A0P0FIE8: Beta-hexosaminidase	g__Bacteroides.s__Bacteroides_thetaiotaomicron	3.40385	6.46303	5.44087	12.1838	5.68124	4.78083	2.93815	3.74469	6.40398	5.01868	9.48412	9.59692	8.06263	12.9246	9.39331	8.05024
	Beta-N-acetylhexosaminidase	UniRef90_A0A0P0FK54: Beta-N-acetylhexosaminidase	g__Bacteroides.s__Bacteroides_thetaiotaomicron	6.22875	9.5966	7.85397	15.0184	10.4317	8.43132	6.82889	8.16221	14.8516	12.2636	21.3087	27.3359	17.0306	23.0743	20.5256	18.7313
	Beta-N-acetylhexosaminidase	UniRef90_A0A173VVY9: Beta-hexosaminidase	g__Bacteroides.s__Bacteroides_thetaiotaomicron	6.35963	6.02382	4.35347	7.189	10.7595	5.90289	9.83119	4.53177	7.15435	6.97097	9.49539	15.264	10.5795	9.42215	14.3052	13.8781
	Beta-N-acetylhexosaminidase	UniRef90_A0A396E1T2: Beta-N-acetylhexosaminidase	g__Bacteroides.s__Bacteroides_thetaiotaomicron	0	0	0	0	0.162668	0	0	0	0	0	0	0	0	0.0917253	0	0
	Beta-N-acetylhexosaminidase	UniRef90_A0A396E4I3: Beta-hexosaminidase	g__Bacteroides.s__Bacteroides_thetaiotaomicron	10.8804	14.575	12.064	22.8408	15.4576	10.1326	9.89094	12.4038	19.3991	21.6118	25.5136	38.5467	21.5406	35.7812	29.4456	23.7743
	Beta-N-acetylhexosaminidase	UniRef90_A0A396E9T3: Beta-hexosaminidase	g__Bacteroides.s__Bacteroides_thetaiotaomicron	0	0.325487	0.455326	0.64241	0	0	0	0	0.240395	0	0	0.654059	0	0.48441	0	0
	Beta-N-acetylhexosaminidase	UniRef90_A0A3E5H4L0: Beta-hexosaminidase	g__Bacteroides.s__Bacteroides_thetaiotaomicron	2.34513	4.46708	2.93245	7.60873	4.61561	2.71168	2.11941	4.59908	5.49713	3.11243	6.09726	5.26183	5.51395	8.58364	4.43648	6.25728
	Beta-N-acetylhexosaminidase	UniRef90_A0A3E5HFF6: Beta-N-acetylhexosaminidase	g__Bacteroides.s__Bacteroides_thetaiotaomicron	6.14037	9.74566	9.25822	13.7785	16.1291	13.3496	10.241	12.1996	8.20625	9.66193	11.819	10.0374	21.5792	25.4681	15.7221	26.602
	Beta-N-acetylhexosaminidase	UniRef90_C6IEX1: Beta-hexosaminidase	g__Bacteroides.s__Bacteroides_thetaiotaomicron	9.53181	10.0971	9.52762	19.0271	12.4417	5.94048	6.43771	9.43259	12.0684	12.0308	15.0806	20.8213	15.1755	20.505	12.3472	16.7183
	Beta-N-acetylhexosaminidase	UniRef90_C6IEX6: Beta-hexosaminidase	g__Bacteroides.s__Bacteroides_thetaiotaomicron	8.22094	8.28905	6.96929	17.77	10.145	8.94996	8.2011	8.90751	9.44894	9.1607	11.4883	19.8209	12.6455	17.8658	14.8336	16.192
	Beta-N-acetylhexosaminidase	UniRef90_Q8A2X7: Beta-hexosaminidase	g__Bacteroides.s__Bacteroides_thetaiotaomicron	0	0	1.58727	1.56728	0	0	0	0	1.04127	0	0	1.91	0	0	0	0
	Beta-N-acetylhexosaminidase	UniRef90_A0A139KHX1: Beta-N-acetylhexosaminidase	g__Bacteroides.s__Bacteroides_uniformis	5.2551	1.80601	3.46631	9.41159	11.8725	3.15506	6.41868	5.65739	9.61518	2.25662	5.78536	5.70572	5.67729	6.04255	5.31254	6.8316
	Beta-N-acetylhexosaminidase	UniRef90_A0A173XLG4: Beta-N-acetylhexosaminidase	g__Bacteroides.s__Bacteroides_uniformis	5.23261	2.90607	6.25837	14.4375	13.5028	5.99632	9.25373	10.5644	12.2122	3.00448	8.41041	5.39678	5.83323	6.5733	8.98381	6.69452
	Beta-N-acetylhexosaminidase	UniRef90_A0A174LVQ4: Beta-N-acetylhexosaminidase	g__Bacteroides.s__Bacteroides_uniformis	1.30743	0.423455	1.1767	3.46123	4.58993	2.44629	3.99665	3.80473	2.7346	0.718532	2.56563	0.623054	3.68791	3.48354	3.05468	3.84872
	Beta-N-acetylhexosaminidase	UniRef90_A0A174W7A2: N-acetyl-beta-hexosaminidase	g__Bacteroides.s__Bacteroides_uniformis	0	0	0	0.721687	0	0	0	0	0.525065	0	0	0	0	0	0	0.546538
	Beta-N-acetylhexosaminidase	UniRef90_A0A3E4G4L9: Beta-N-acetylhexosaminidase	g__Bacteroides.s__Bacteroides_uniformis	0.761351	0	0.402035	1.15339	0.958145	0.842883	0.507646	0	1.19074	0	0.974465	0.577686	0.53992	0.444156	0	0.869633
	Beta-N-acetylhexosaminidase	UniRef90_E5V5H7: Beta-N-acetylhexosaminidase	g__Bacteroides.s__Bacteroides_uniformis	4.7401	1.72976	3.88797	11.1284	10.1219	4.72857	6.88744	4.82422	12.5396	1.65412	9.52145	5.11811	4.20075	4.33759	3.61085	5.30513
	Beta-N-acetylhexosaminidase	UniRef90_B5F8E5: Beta-hexosaminidase	g__Citrobacter.s__Citrobacter_rodentium	0	0	0	0	0	0	0	0	0	0	0	0	0	0.180904	0	0
	Beta-N-acetylhexosaminidase	UniRef90_A0A2X1PTU3: Beta-N-acetylhexosaminidase	g__Escherichia.s__Escherichia_coli	0	0	0	0	0.546188	1.89084	0	0	0	0	0	0	0	0.359315	0	0
	Beta-N-acetylhexosaminidase	UniRef90_A0A376MVB4: Beta-hexosaminidase	g__Escherichia.s__Escherichia_coli	0	0	0	0.646217	0	0	0	0	0	0	0	0	0	0.312346	0	0
	Beta-N-acetylhexosaminidase	UniRef90_A0A376MVH8: Beta-hexosaminidase	g__Escherichia.s__Escherichia_coli	0.308677	0	0.320634	0	0	0	0	0	0	0	0	0	0	0.610071	0	0
	Beta-N-acetylhexosaminidase	UniRef90_A0A376NHQ2: Beta-hexosaminidase	g__Escherichia.s__Escherichia_coli	0	0	0	0	0	0	0	0	0	0	0	0	0	0.669746	0	0
	Beta-N-acetylhexosaminidase	UniRef90_B5F8E5: Beta-hexosaminidase	g__Escherichia.s__Escherichia_coli	0.251451	0	0	0	0	0	0	0	0	0	0	0	0	0.692485	0	0
	Beta-N-acetylhexosaminidase	UniRef90_A0A174ICF1: N-acetyl-beta-hexosaminidase	unclassified	0	0	0	0	0	0	0	0.830304	0	0	0	0	0.328184	0	0	0
	Beta-N-acetylhexosaminidase	UniRef90_A0A174W7A2: N-acetyl-beta-hexosaminidase	unclassified	0	0	0	0	0	0	0	0.365663	0	0.300118	0	0	0	0	0	0
	Beta-N-acetylhexosaminidase	UniRef90_A0A2N8I7D2: Beta-N-acetylhexosaminidase	unclassified	0	0.162057	0	0	0	0	0	0	0	0	0	0	0	0	0	0
	Beta-N-acetylhexosaminidase	UniRef90_A0A2X1JC16: Beta-N-acetylhexosaminidase	unclassified	0	0.105365	0	0	0	0	0	0.24264	0	0	0	0	0	0.0703571	0	0
	Beta-N-acetylhexosaminidase	UniRef90_A0A2X1PTU3: Beta-N-acetylhexosaminidase	unclassified	0	0.0785926	0.395848	0.337707	0	0	0.329738	0	0.229856	0	0	0	0.350606	0	0	0
	Beta-N-acetylhexosaminidase	UniRef90_A0A2X3M1B7: Beta-hexosaminidase	unclassified	0.125067	0	0.259824	0.126272	0.830233	0	0	0	0	0	0	0	0	0	0	0
	Beta-N-acetylhexosaminidase	UniRef90_A0A376MVA8: Beta-hexosaminidase	unclassified	0	0.15066	0.13552	0	0	0	0	0	0.296809	0	0	0	0.157196	0	0	0
	Beta-N-acetylhexosaminidase	UniRef90_A0A376MVB4: Beta-hexosaminidase	unclassified	0	0	0	0	0	0	0	0	0	0	0	0	0.378103	0	0	0
	Beta-N-acetylhexosaminidase	UniRef90_A0A376MVH8: Beta-hexosaminidase	unclassified	0.287854	0	0	0.231583	0	0	0	0	0	0	0	0	0	0	0	0
	Beta-N-acetylhexosaminidase	UniRef90_A0A376NHQ2: Beta-hexosaminidase	unclassified	0	0.0950882	0.085624	0	0	0.430834	0	0	0	0	0	0	0.198516	0	0	0
	Beta-N-acetylhexosaminidase	UniRef90_A0A376P4D8: Beta-hexosaminidase	unclassified	0	0	0	0.294506	0	0	0	0	0	0	0	0	0	0	0	0
	Beta-N-acetylhexosaminidase	UniRef90_A0A376PY51: Beta-hexosaminidase	unclassified	0	0	0	0.343828	0	0	0	0	0	0	0	0	0	0	0	0
	Beta-N-acetylhexosaminidase	UniRef90_A0A376U6W5: Beta-N-acetylhexosaminidase	unclassified	0	0.071432	0	0	0.200644	0	0	0	0	0	0	0	0	0.0802858	0	0
	Beta-N-acetylhexosaminidase	UniRef90_A0A377E599: Beta-hexosaminidase	unclassified	0	0.243615	0.125061	0	0	0.789044	0	0.56767	0	0	0	0	0.273771	0	0	0
	Beta-N-acetylhexosaminidase	UniRef90_A0A377VYM0: Beta-N-acetylhexosaminidase	unclassified	0	0.0633896	0.0978058	0.214564	0	0	0	0	0	0	0	0	0	0.104151	0	0
	Beta-N-acetylhexosaminidase	UniRef90_A0A3E4G4L9: Beta-N-acetylhexosaminidase	unclassified	0	0.265716	0	0	0	0	0	0.736146	0	0	0	0	0	0	0	0
	Beta-N-acetylhexosaminidase	UniRef90_A0A3E5H4L0: Beta-hexosaminidase	unclassified	1.73037	2.97283	2.08287	5.78183	4.21708	2.21301	1.59145	2.84132	3.70973	2.48757	4.23766	3.98346	3.94319	6.1885	3.67229	4.73098
	Beta-N-acetylhexosaminidase	UniRef90_B2UQG6: Beta-N-acetylhexosaminidase	unclassified	0	0.223813	0	0	0	0	0	0	0	0	0	0	0	0	0	0
	Beta-N-acetylhexosaminidase	UniRef90_P20060: Beta-hexosaminidase subunit beta	unclassified	0	0	0	0	0	1.16647	0.865524	0	0	0	0	0	0	0	1.19649	0
	Beta-N-acetylhexosaminidase	UniRef90_P29416: Beta-hexosaminidase subunit alpha	unclassified	0	0	0.347644	0	0	1.10839	0.609463	0	0	0	0	0	0	0	1.2359	0
	Beta-N-acetylhexosaminidase	UniRef90_Q3TXV7: Beta-hexosaminidase	unclassified	0	0	0	0	0	0.784954	0.589047	0	0	0	0	0	0	0	1.16782	0
	Beta-N-acetylhexosaminidase	UniRef90_UPI000C998F8F: beta-N-acetylhexosaminidase	unclassified	0	0	0	0	0	0	0.592608	0	0	0	0	0	0	0	0	0
	Sialidase	UniRef90_A0A2N8I947: Sialidase	g__Akkermansia.s__Akkermansia_muciniphila	2.49145	1.5484	0.709788	1.25216	38.9116	26.7193	8.8298	22.7122	0	0	0	0	0	0	0	0
	Sialidase	UniRef90_A0A2N8IEP3: Exo-alpha-sialidase	g__Akkermansia.s__Akkermansia_muciniphila	1.91803	1.25795	0.475056	0.519396	22.7469	13.7469	4.85414	13.0332	0	0	0	0	0	0	0	0
	Sialidase	UniRef90_B2UPI5: Exo-alpha-sialidase	g__Akkermansia.s__Akkermansia_muciniphila	2.7325	2.69406	1.24287	1.40706	34.9975	26.5724	10.1668	27.0288	0	0	0	0	0	0	0	0
	Sialidase	UniRef90_UPI000C998B9D: exo-alpha-sialidase	g__Akkermansia.s__Akkermansia_muciniphila	2.72797	2.60565	0.885513	1.4552	32.7464	27.0683	9.6727	23.9021	0	0	0	0	0	0	0	0
	Sialidase	UniRef90_R5UAU9: Sialidase	g__Bacteroides.s__Bacteroides_caccae	24.8572	29.2143	19.579	54.3061	131.615	109.3	74.8293	142.269	46.571	24.8945	54.0128	48.9335	235.384	315.29	152.209	268.354
	Sialidase	UniRef90_A0A173XRU2: Neuraminidase (Sialidase)	g__Bacteroides.s__Bacteroides_ovatus	0.821436	1.14923	0.734866	1.37797	0	0	0	0	1.02621	1.15837	2.52279	1.46882	0	0	2.01233	0
	Sialidase	UniRef90_A0A1G6G924: Exo-alpha-sialidase	g__Bacteroides.s__Bacteroides_ovatus	0.961752	2.32979	2.53858	3.79337	0.501678	0	0	0	1.43837	2.73166	1.30942	3.55055	0.625926	0.343235	0	0.775342
	Sialidase	UniRef90_A0A1G6GC83: Sialidase-1	g__Bacteroides.s__Bacteroides_ovatus	2.32892	4.92521	4.06739	6.04648	1.36615	0.725669	0	1.76745	3.79668	4.05339	4.27516	8.06349	1.41519	1.41641	2.23133	0.99217
	Sialidase	UniRef90_A0A1G8NHS8: Exo-alpha-sialidase	g__Bacteroides.s__Bacteroides_ovatus	1.81348	1.16007	2.72094	4.88253	0	1.31241	0	0	1.90138	1.09937	1.09725	2.95647	0	0.530987	1.81616	0.779956
	Sialidase	UniRef90_C6IEX0: Sialidase	g__Bacteroides.s__Bacteroides_thetaiotaomicron	15.397	15.0308	19.051	26.9497	21.1104	10.9331	13.2408	17.5141	19.9558	19.4213	29.0872	30.3952	26.2714	36.7518	24.0516	26.2365
	Sialidase	UniRef90_R5UAU9: Sialidase	g__Bacteroides.s__Bacteroides_thetaiotaomicron	8.24278	9.76441	6.31594	18.6302	39.4077	33.7477	22.5435	47.3335	15.5301	8.20307	19.2919	16.5618	74.35	101.134	51.5422	84.636
	Sialidase	UniRef90_A0A3E5DX86: Exo-alpha-sialidase	g__Bacteroides.s__Bacteroides_uniformis	1.24131	0.446658	0.886442	1.34983	0.971134	1.30932	0.906934	1.49829	1.72194	0.613787	1.09138	0.503488	1.35099	1.09877	0	0.950918
	Sialidase	UniRef90_K0X705: Sialidase	g__Barnesiella.s__Barnesiella_intestinihominis	1.17609	0.451487	0.930889	1.08159	0	0	1.0528	0	0.476165	1.02347	0.609791	1.3747	0	1.19917	0.924545	0.614317
	Sialidase	UniRef90_A0A236HC09: Chaperone of endosialidase (Fragment)	unclassified	0	0	0	0	0.219724	0	0	0.413237	0.103786	0	0.27882	0	0	0	0	0.452992
	Sialidase	UniRef90_UPI000BB4B136: chaperone of endosialidase	unclassified	0	0	0	0	0.232626	0.364241	0	0	0.153627	0	0.379493	0	0.301452	0.232583	0.293111	0
	Sulfatase	UniRef90_A0A139TLI1: Arylsulfatase	g__Akkermansia.s__Akkermansia_muciniphila	4.26229	4.17592	1.6961	2.73498	56.3521	45.2143	12.9537	28.6234	0	0	0	0	0	0	0	0
	Sulfatase	UniRef90_A0A139TVJ4: Arylsulfatase	g__Akkermansia.s__Akkermansia_muciniphila	2.47191	2.59432	1.27008	1.80967	16.6414	16.7834	11.0591	10.277	0	0	0	0	0	0	0	0
	Sulfatase	UniRef90_A0A2N8HXI3: Sulfatase	g__Akkermansia.s__Akkermansia_muciniphila	0.575306	0	0	0.548039	4.47431	5.22961	1.23732	1.75306	0	0	0	0	0	0	0	0
	Sulfatase	UniRef90_A0A2N8I8G9: Sulfatase	g__Akkermansia.s__Akkermansia_muciniphila	0.648542	0.511645	0.523951	0.582013	6.93467	2.95505	2.63694	4.56746	0	0	0	0	0	0	0	0
	Sulfatase	UniRef90_A0A2N8J1X6: Sulfatase	g__Akkermansia.s__Akkermansia_muciniphila	1.06631	1.05282	0.743971	0.853929	6.02667	6.20602	2.04433	2.8981	0	0	0	0	0	0	0	0
	Sulfatase	UniRef90_A0A3F3KAW1: Acetylglucosamine-6-sulfatase	g__Akkermansia.s__Akkermansia_muciniphila	0.442987	0	0	0.670881	1.3844	1.86899	0.956901	0	0	0	0	0	0	0	0	0
	Sulfatase	UniRef90_B2UPC5: Sulfatase	g__Akkermansia.s__Akkermansia_muciniphila	0.601989	0.386989	0	0	3.92584	2.01276	0.910972	2.51657	0	0	0	0	0	0	0	0
	Sulfatase	UniRef90_R6JDP7: Sulfatase	g__Akkermansia.s__Akkermansia_muciniphila	1.77109	2.1741	0.87929	1.71526	11.4321	13.7256	5.08269	6.88427	0	0	0	0	0	0	0	0
	Sulfatase	UniRef90_R6JXB4: Sulfatase	g__Akkermansia.s__Akkermansia_muciniphila	0	0	0	0	0.706827	0.893641	0	0	0	0	0	0	0	0	0	0
	Sulfatase	UniRef90_R6JYD2: Sulfatase	g__Akkermansia.s__Akkermansia_muciniphila	1.22696	1.33515	0.588013	0.816779	10.3482	7.69273	3.61797	5.24018	0	0	0	0	0	0	0	0
	Sulfatase	UniRef90_R6K0Z5: Sulfatase	g__Akkermansia.s__Akkermansia_muciniphila	1.38219	0.803722	0.341203	0.704742	6.55606	4.32189	1.80823	2.51692	0	0	0	0	0	0	0	0
	Sulfatase	UniRef90_R7E524: Sulfatase	g__Akkermansia.s__Akkermansia_muciniphila	1.75345	1.63412	1.07316	2.54465	25.5338	21.1138	7.55389	15.5717	0	0	0	0	0	0	0	0
	Sulfatase	UniRef90_A0A139L2J0: Arylsulfatase	g__Bacteroides.s__Bacteroides_caccae	0.557993	1.35263	0.884686	2.11241	5.4639	4.82823	3.22382	3.95846	2.30218	0.961386	1.51926	1.32508	13.3871	5.30089	3.74843	4.73616
	Sulfatase	UniRef90_A0A174FI27: Arylsulfatase	g__Bacteroides.s__Bacteroides_caccae	0.495711	0.399536	0.480573	1.82627	2.59043	3.92094	1.47809	2.9695	0.764706	0.631076	0.959195	1.71533	6.82782	3.48293	2.4325	4.32621
	Sulfatase	UniRef90_A0A174KAJ0: Arylsulfatase A and related enzymes	g__Bacteroides.s__Bacteroides_caccae	1.93467	2.02432	1.99497	4.89903	7.98694	7.0456	4.17358	7.06911	3.69733	3.22362	3.19047	5.23508	10.2552	7.97863	5.45888	4.93556
	Sulfatase	UniRef90_A0A174S942: Arylsulfatase A and related enzymes	g__Bacteroides.s__Bacteroides_caccae	0.49179	0.35392	0.207518	0.37238	3.10293	1.50607	1.28104	1.92639	0.565866	0.771414	0.195273	0.658775	2.41827	2.8952	0.600125	2.29976
	Sulfatase	UniRef90_A0A174SBY5: Sulfatase	g__Bacteroides.s__Bacteroides_caccae	0.872877	0.883772	0	0.797716	3.54055	2.13031	1.95764	2.32727	0.681563	1.01789	0.600963	0.950972	4.06795	4.1638	2.7129	4.4853
	Sulfatase	UniRef90_A0A3E5HAQ6: N-acetylgalactosamine-6-sulfatase	g__Bacteroides.s__Bacteroides_caccae	2.26562	2.99426	2.22725	5.89586	21.2639	18.3119	7.57327	17.2863	4.83975	2.85363	5.02274	6.05824	28.5708	21.0967	12.6095	17.7549
	Sulfatase	UniRef90_A5ZKZ4: Arylsulfatase	g__Bacteroides.s__Bacteroides_caccae	2.74062	2.90963	1.86832	5.62126	14.0571	19.092	11.6391	13.4268	4.67938	3.30269	5.70151	5.02827	22.7769	20.3172	9.35147	13.4287
	Sulfatase	UniRef90_D4WM18: Arylsulfatase	g__Bacteroides.s__Bacteroides_caccae	2.46901	3.48934	1.90825	8.29274	20.3493	10.3659	9.2159	15.7318	5.53264	3.17661	5.6717	7.06869	16.5099	18.7206	5.91301	16.7312
	Sulfatase	UniRef90_D6D499: Sulfatase	g__Bacteroides.s__Bacteroides_caccae	2.28684	1.47664	1.4767	3.12659	21.1813	12.271	8.44902	14.6313	3.37223	1.33951	2.48146	2.6438	22.3093	16.575	4.19028	16.7724
	Sulfatase	UniRef90_Q02550: Anaerobic sulfatase-maturating enzyme	g__Bacteroides.s__Bacteroides_caccae	3.43236	3.53962	2.03095	5.24361	26.6494	21.3844	13.2284	28.5979	5.97609	4.42985	5.60707	6.26665	26.8758	31.2226	12.2416	22.8569
	Sulfatase	UniRef90_R5U640: Arylsulfatase	g__Bacteroides.s__Bacteroides_caccae	1.22365	2.19208	1.16162	4.53082	15.3804	11.1548	4.2399	11.0192	3.65356	1.84691	3.09933	3.78611	16.9187	12.2252	5.35624	9.18144
	Sulfatase	UniRef90_R5UKZ4: Arylsulfatase	g__Bacteroides.s__Bacteroides_caccae	6.99729	8.66172	5.79127	15.8415	64.2242	64.1928	36.1964	51.6386	13.7135	7.78428	19.287	20.1264	79.1969	78.6252	38.271	56.8475
	Sulfatase	UniRef90_R5UUD0: Arylsulfatase	g__Bacteroides.s__Bacteroides_caccae	3.06278	1.41575	1.43128	6.84619	33.2164	12.2003	11.2046	23.9615	5.51516	2.89512	2.37656	2.31339	20.5182	20.6578	5.71272	15.9843
	Sulfatase	UniRef90_R6DEQ7: Arylsulfatase	g__Bacteroides.s__Bacteroides_caccae	5.76162	5.82626	4.0706	12.2899	46.8268	45.0884	20.7789	44.3083	10.4555	5.63252	14.3326	13.8624	65.8762	59.2055	27.367	42.2992
	Sulfatase	UniRef90_R6VCA7: Mucin-desulfating sulfatase	g__Bacteroides.s__Bacteroides_caccae	10.8558	17.2458	10.5858	35.5861	150.829	103.595	47.2884	97.2612	31.5753	19.6228	30.5704	23.9037	139.416	141.615	35.7139	92.6663
	Sulfatase	UniRef90_A0A139L2J0: Arylsulfatase	g__Bacteroides.s__Bacteroides_ovatus	0.102788	0.338135	0.411827	0.400273	0.0980337	0.0959348	0	0	0.249631	0.352512	0.666326	0.596635	0.0352827	0.174129	0.352937	0.0189463
	Sulfatase	UniRef90_A0A174FIW1: Arylsulfatase A and related enzymes	g__Bacteroides.s__Bacteroides_ovatus	0.359698	1.01817	0.669068	1.54344	0	0	0	0	0.792677	1.03032	0.843319	0.913408	0	0	0	0
	Sulfatase	UniRef90_A0A174FMF0: Arylsulfatase A and related enzymes	g__Bacteroides.s__Bacteroides_ovatus	0.450522	0.990995	0.723683	1.51009	0	0	0	0	0.838665	0.790059	1.06622	1.4337	0.246181	0	0	0
	Sulfatase	UniRef90_A0A174KAJ0: Arylsulfatase A and related enzymes	g__Bacteroides.s__Bacteroides_ovatus	4.96711	3.83637	4.1498	7.7028	1.77176	0.449494	0.929194	1.1708	4.16307	3.89222	4.33491	3.54303	1.11592	1.47638	1.90367	0.741909
	Sulfatase	UniRef90_A0A174L5P8: Arylsulfatase A and related enzymes	g__Bacteroides.s__Bacteroides_ovatus	5.15468	10.4732	7.73665	11.6425	2.07543	4.11244	1.15717	4.04022	6.29835	5.91937	9.16626	6.7145	2.3226	2.60615	6.88875	1.4888
	Sulfatase	UniRef90_A0A174S942: Arylsulfatase A and related enzymes	g__Bacteroides.s__Bacteroides_ovatus	2.3381	2.58978	2.16607	3.72135	1.41612	0.648758	0.12113	0.996041	2.64451	3.8845	2.0548	3.56398	0.608414	1.33419	0.939777	0.98015
	Sulfatase	UniRef90_A0A1G6G8G2: Arylsulfatase	g__Bacteroides.s__Bacteroides_ovatus	3.32281	6.84252	4.74203	5.1546	0.969461	2.23572	0	0	5.57507	4.59826	7.2554	8.10938	0.892519	1.1213	1.17621	0.400871
	Sulfatase	UniRef90_A0A395W3D3: N-acetylgalactosamine-6-sulfatase (Fragment)	g__Bacteroides.s__Bacteroides_ovatus	0.622717	1.36361	1.39251	2.40804	0.468329	0	0	0	1.52995	1.56486	1.58456	2.04092	0.561209	0.369655	0.84303	0
	Sulfatase	UniRef90_A7LXD1: Arylsulfatase	g__Bacteroides.s__Bacteroides_ovatus	4.60672	6.33189	5.21481	7.9173	0.931301	1.59706	0.615807	1.69862	5.63062	6.59234	8.50528	10.9553	0.976798	1.61739	2.299	0.946217
	Sulfatase	UniRef90_A7LZ49: Arylsulfatase	g__Bacteroides.s__Bacteroides_ovatus	1.14784	2.10518	1.94577	2.86081	1.41252	0	0	0	1.95456	2.78635	2.41392	2.4561	1.08903	0.597088	1.72532	0
	Sulfatase	UniRef90_A7LZQ4: Arylsulfatase	g__Bacteroides.s__Bacteroides_ovatus	1.71641	4.20357	3.65416	3.81243	0	0	0	0	3.19718	3.82028	4.38824	4.53533	0.601022	0	1.80359	0
	Sulfatase	UniRef90_C3Q8V4: Arylsulfatase	g__Bacteroides.s__Bacteroides_ovatus	1.80511	3.6558	3.97544	4.05	0.53008	0	0	0	2.38374	2.93505	4.06423	4.18734	0.582326	0.792363	0.853678	0.495992
	Sulfatase	UniRef90_C3Q8V6: Arylsulfatase	g__Bacteroides.s__Bacteroides_ovatus	1.39014	2.42625	1.84598	2.2794	0	0	0	0	1.90881	1.57944	2.1333	2.78296	0	0.509839	0	0
	Sulfatase	UniRef90_D4WM18: Arylsulfatase	g__Bacteroides.s__Bacteroides_ovatus	8.95747	12.8479	10.0367	20.9772	5.38258	3.22879	2.11035	7.28201	15.4516	13.9954	15.0492	20.9043	4.48315	6.52793	5.34556	2.78995
	Sulfatase	UniRef90_D6D499: Sulfatase	g__Bacteroides.s__Bacteroides_ovatus	5.07767	5.10582	5.65059	10.5175	2.37481	1.762	0.680583	1.924	7.79707	6.66542	7.89615	9.06742	2.44635	2.42524	1.42498	1.51187
	Sulfatase	UniRef90_D7K3X0: Cerebroside-sulfatase	g__Bacteroides.s__Bacteroides_ovatus	0.51275	0.989798	0.642269	0.593821	0	0	0	0	0.783125	1.03661	0	1.20811	0.289903	0	0	0
	Sulfatase	UniRef90_Q02550: Anaerobic sulfatase-maturating enzyme	g__Bacteroides.s__Bacteroides_ovatus	13.1479	16.8069	14.8142	23.8254	5.95943	4.57705	1.96637	9.67767	20.6028	17.6157	17.9256	21.1802	4.91573	7.91433	5.02502	3.14315
	Sulfatase	UniRef90_R6DEQ7: Arylsulfatase	g__Bacteroides.s__Bacteroides_ovatus	3.71432	7.77876	5.8937	10.5406	1.82985	3.2168	1.48637	2.47489	6.11812	4.51493	9.68899	7.16296	2.01981	2.48574	3.73484	1.33976
	Sulfatase	UniRef90_R6K5T5: Arylsulfatase	g__Bacteroides.s__Bacteroides_ovatus	1.39319	2.49411	2.14506	2.97496	0.532469	0	0	0	1.95027	2.38164	2.34677	2.8804	0	0.486738	0	0
	Sulfatase	UniRef90_R6V1D0: Arylsulfatase (Aryl-sulfate sulphohydrolase)	g__Bacteroides.s__Bacteroides_ovatus	2.20158	4.04324	3.08632	4.66346	0.653804	0.999499	0.274628	0.790387	3.21452	2.6228	4.36388	3.03378	0.389479	0.871766	1.33926	0.296189
	Sulfatase	UniRef90_R6VCA7: Mucin-desulfating sulfatase	g__Bacteroides.s__Bacteroides_ovatus	29.9289	80.4212	37.3085	58.714	9.45431	10.7494	2.18013	7.89045	32.6285	55.8416	45.3384	58.4156	7.37245	5.76818	12.4424	3.98624
	Sulfatase	UniRef90_A0A0N7I9B4: Arylsulfatase	g__Bacteroides.s__Bacteroides_thetaiotaomicron	1.24544	0.9108	0.926274	1.42737	0.533661	0	0	0	0.905756	1.13867	1.12997	1.74759	1.21306	1.10876	0.606751	0.890311
	Sulfatase	UniRef90_A0A0N7I9B5: Arylsulfatase	g__Bacteroides.s__Bacteroides_thetaiotaomicron	0.843478	1.50538	0.788214	2.68248	0.821207	0.795986	0	0	1.10173	1.08914	1.32689	2.06264	1.94222	1.61147	1.35153	1.17878
	Sulfatase	UniRef90_A0A0N7IB01: Arylsulfatase	g__Bacteroides.s__Bacteroides_thetaiotaomicron	2.18125	3.71817	4.33771	4.60873	1.15703	1.03106	0.962517	0.883354	3.13014	1.71534	5.09387	6.50647	1.4423	2.56168	1.52401	1.24355
	Sulfatase	UniRef90_A0A0P0EP30: Arylsulfatase	g__Bacteroides.s__Bacteroides_thetaiotaomicron	7.51113	5.18079	4.55313	14.8217	5.52402	2.5623	2.94367	4.8637	8.9627	7.56225	8.75295	11.455	6.46152	11.8574	4.8158	6.53907
	Sulfatase	UniRef90_A0A0P0ESF4: Arylsulfatase	g__Bacteroides.s__Bacteroides_thetaiotaomicron	18.7687	21.4367	19.898	25.2274	23.8822	19.2163	14.7138	16.6566	24.3497	30.0261	38.65	44.8925	28.9431	48.9649	41.6935	32.3757
	Sulfatase	UniRef90_A0A0P0EUE4: Arylsulfatase	g__Bacteroides.s__Bacteroides_thetaiotaomicron	0.601696	1.70768	1.15881	2.37887	0.490169	0.638806	0	0.613717	1.24757	1.37643	2.18559	2.50127	1.30419	2.0117	1.14678	0.908683
	Sulfatase	UniRef90_A0A0P0EZ62: Arylsulfatase	g__Bacteroides.s__Bacteroides_thetaiotaomicron	0	0.845593	0.949658	0.408558	0	0	0	0	0.438458	0.588745	1.08799	1.06553	0	0.868861	0	0.696132
	Sulfatase	UniRef90_A0A0P0F317: Arylsulfatase	g__Bacteroides.s__Bacteroides_thetaiotaomicron	5.81965	4.9302	3.24451	5.81589	9.23099	3.35189	5.11196	4.23494	4.11614	4.15621	7.27391	11.1624	7.46876	7.46837	9.51924	10.7537
	Sulfatase	UniRef90_A0A0P0FM96: Arylsulfatase	g__Bacteroides.s__Bacteroides_thetaiotaomicron	7.99992	14.4927	13.1035	23.239	8.29114	6.90255	6.38186	6.17775	12.7651	12.2717	29.4829	17.6971	10.3064	13.3711	10.4379	10.1444
	Sulfatase	UniRef90_A0A0P0FUV4: Arylsulfatase	g__Bacteroides.s__Bacteroides_thetaiotaomicron	0.420953	0.359235	0.51852	0.87413	0	0	0	0	0.721629	0.357474	1.4158	0.757016	0.506022	0.513859	0.984206	0.845372
	Sulfatase	UniRef90_A0A139KP32: Arylsulfatase	g__Bacteroides.s__Bacteroides_thetaiotaomicron	7.97588	11.4298	13.2406	16.3543	10.7235	9.5844	6.72714	9.75308	11.2587	13.8311	23.9173	23.2403	11.4651	16.3685	14.07	13.5321
	Sulfatase	UniRef90_A0A139KV55: Arylsulfatase	g__Bacteroides.s__Bacteroides_thetaiotaomicron	1.80469	1.34715	1.35417	2.60714	0.892609	0	0.475701	0.94306	1.54704	1.45831	1.85061	2.50886	0.582326	1.01302	0	0.862591
	Sulfatase	UniRef90_A0A139L2J0: Arylsulfatase	g__Bacteroides.s__Bacteroides_thetaiotaomicron	0.161524	0.338158	0.228793	0.37805	0.196067	0.255826	0.0895599	0.429602	0.291247	0.288419	1.41263	0.265171	0.141131	0.464371	0.264673	0.473657
	Sulfatase	UniRef90_A0A173VPI4: Arylsulfatase	g__Bacteroides.s__Bacteroides_thetaiotaomicron	1.05639	0.924494	0.775195	1.15187	0.37613	0	0.629973	0	0.731392	0.706751	1.20164	1.23989	1.09921	0.630999	0.930053	0.817806
	Sulfatase	UniRef90_A0A174KAJ0: Arylsulfatase A and related enzymes	g__Bacteroides.s__Bacteroides_thetaiotaomicron	4.49525	4.83099	4.35823	8.48686	3.47607	2.12078	1.82711	3.09955	5.02518	4.21893	9.65333	8.43911	4.24797	6.08135	3.78232	5.08518
	Sulfatase	UniRef90_A0A174R566: Sulfatase	g__Bacteroides.s__Bacteroides_thetaiotaomicron	12.1684	8.58535	8.78758	28.4314	11.5114	5.78214	4.51936	10.5374	12.2489	7.59641	8.37018	8.33003	11.1557	14.6782	6.83029	11.4065
	Sulfatase	UniRef90_A0A174SKC9: Iduronate 2-sulfatase	g__Bacteroides.s__Bacteroides_thetaiotaomicron	1.17896	1.20915	2.03032	2.29992	0.565653	0	0.985359	0.876939	1.28171	2.06227	2.344	3.26352	1.55222	1.49008	1.89301	1.33378
	Sulfatase	UniRef90_A0A174UDL3: Arylsulfatase	g__Bacteroides.s__Bacteroides_thetaiotaomicron	1.70081	2.99529	1.60045	1.54058	1.23728	0.854762	0	0.729082	0.878455	1.52269	1.39687	1.68965	0.942705	1.93429	1.747	1.36921
	Sulfatase	UniRef90_A0A174VCL6: Secreted sulfatase ydeN	g__Bacteroides.s__Bacteroides_thetaiotaomicron	0	0	0	0	0	0	0	0	0	0	0.799613	0	0	0.386941	0	0.530382
	Sulfatase	UniRef90_A0A396BKQ8: Arylsulfatase	g__Bacteroides.s__Bacteroides_thetaiotaomicron	1.83509	2.39816	1.54329	1.23534	1.09345	0	0	0	0.880472	1.39837	0	1.51246	0.699985	1.63131	0	1.18399
	Sulfatase	UniRef90_A0A3E5H5W6: Arylsulfatase	g__Bacteroides.s__Bacteroides_thetaiotaomicron	1.70045	2.10904	1.79663	4.04963	1.45539	0	0	0.911352	2.26483	1.80834	1.89982	5.03639	0.750965	1.30244	0.960853	1.10663
	Sulfatase	UniRef90_A0A3E5HA06: Arylsulfatase	g__Bacteroides.s__Bacteroides_thetaiotaomicron	1.26842	1.11154	0.744887	1.56602	0	0	0	0	0.677309	0.647065	1.60195	1.3697	0.861323	0.835578	0	0.676148
	Sulfatase	UniRef90_A0A3E5HAQ6: N-acetylgalactosamine-6-sulfatase	g__Bacteroides.s__Bacteroides_thetaiotaomicron	0.729785	0.735081	0.679248	2.09542	6.09055	5.26453	2.0702	4.86155	1.23523	0.846288	1.6562	1.44171	7.80026	6.04868	3.10657	4.96359
	Sulfatase	UniRef90_C6IGG0: Arylsulfatase	g__Bacteroides.s__Bacteroides_thetaiotaomicron	5.25803	5.59842	6.48891	12.0085	5.58572	4.23621	4.18834	6.78602	7.70674	8.04121	11.4903	13.2647	7.03063	9.96953	6.33882	9.48658
	Sulfatase	UniRef90_C6IQQ8: Arylsulfatase	g__Bacteroides.s__Bacteroides_thetaiotaomicron	2.55898	2.29017	1.83811	2.87908	1.26925	0	0.951454	1.1308	2.27882	3.84543	1.45976	3.89546	3.58425	3.89139	1.88841	1.39594
	Sulfatase	UniRef90_C6ITE1: Secreted sulfatase	g__Bacteroides.s__Bacteroides_thetaiotaomicron	8.59742	11.9909	12.9649	17.3136	11.2411	9.90933	7.41832	11.1439	13.1709	13.9426	22.0666	25.4753	12.7769	17.3625	14.5128	14.7328
	Sulfatase	UniRef90_Q02550: Anaerobic sulfatase-maturating enzyme	g__Bacteroides.s__Bacteroides_thetaiotaomicron	13.8171	12.0145	10.9134	16.7282	9.68133	7.65413	5.36862	12.0092	13.0336	14.2867	14.9224	23.5718	14.2314	19.1099	14.8069	15.1649
	Sulfatase	UniRef90_Q8A2X8: Mucin-desulfating sulfatase	g__Bacteroides.s__Bacteroides_thetaiotaomicron	0	0	0	0	0	0	0	0	0	0	0	0.608282	0	0	0	0
	Sulfatase	UniRef90_R5U640: Arylsulfatase	g__Bacteroides.s__Bacteroides_thetaiotaomicron	0	0	0	0	0.0760927	0	0	0	0	0	0	0	0.0371634	0	0	0.0194854
	Sulfatase	UniRef90_R6UVU7: Arylsulfatase A	g__Bacteroides.s__Bacteroides_thetaiotaomicron	0.759448	0.651736	0.618884	1.28578	0.472302	0	0	0	0.450165	0.487608	1.21619	1.32809	0.518569	0.470517	0	0.595764
	Sulfatase	UniRef90_R6V1D0: Arylsulfatase (Aryl-sulfate sulphohydrolase)	g__Bacteroides.s__Bacteroides_thetaiotaomicron	2.87663	3.28187	3.19901	5.64474	1.51023	0.882275	1.04359	1.27027	3.66059	3.08016	5.17312	7.45481	1.4603	1.29864	2.10787	1.23724
	Sulfatase	UniRef90_R6V757: N-acetylgalactosamine-6-sulfatase	g__Bacteroides.s__Bacteroides_thetaiotaomicron	18.0723	20.5847	18.3669	24.9205	15.455	9.75671	6.24565	10.6166	19.262	21.0615	29.7285	30.7316	17.8602	32.7747	25.7968	22.0218
	Sulfatase	UniRef90_R6VCA7: Mucin-desulfating sulfatase	g__Bacteroides.s__Bacteroides_thetaiotaomicron	18.8926	30.5931	22.7564	44.0651	28.2384	15.234	13.3542	15.9619	38.2512	34.8549	57.2826	54.6657	34.103	70.6181	39.4631	38.3452
	Sulfatase	UniRef90_R7KEG3: Mucin-desulfating sulfatase (N-acetylglucosamine-6-sulfatase)	g__Bacteroides.s__Bacteroides_thetaiotaomicron	4.63965	6.1033	3.63004	12.653	4.89953	2.33439	1.91059	5.36999	8.4872	6.11982	8.95465	17.3164	4.65697	8.02776	4.98524	6.17543
	Sulfatase	UniRef90_A0A139JU46: Arylsulfatase	g__Bacteroides.s__Bacteroides_uniformis	3.7961	1.7518	2.13286	11.0289	11.8594	4.95438	8.10944	6.97672	7.67242	3.07916	4.71875	3.55125	3.31888	6.13128	5.76897	5.1268
	Sulfatase	UniRef90_A0A139JY37: Arylsulfatase	g__Bacteroides.s__Bacteroides_uniformis	1.25803	0.816655	1.43189	2.45251	3.81941	1.22412	2.33946	1.62213	2.16127	0.525744	1.35994	0.724814	0.884345	1.56944	0.804178	0.604394
	Sulfatase	UniRef90_A0A139K1B4: Arylsulfatase	g__Bacteroides.s__Bacteroides_uniformis	0.631607	0.418727	0.774387	2.20154	2.5236	0	0.622451	1.23884	1.17483	0.542979	0.902791	0	0.59785	1.13463	0	1.38293
	Sulfatase	UniRef90_A0A139K1Y6: Arylsulfatase A and related enzymes	g__Bacteroides.s__Bacteroides_uniformis	0	0	0	1.39689	1.06981	1.29319	1.11238	0.653374	0.989097	0.341185	0.539144	0.458763	0.563458	0.823946	0	0.564796
	Sulfatase	UniRef90_A0A139KJK4: Arylsulfatase	g__Bacteroides.s__Bacteroides_uniformis	2.01356	0.762612	1.11723	5.15188	3.35936	1.55249	1.4239	2.11698	2.3384	0.518523	1.15777	0.310339	1.72792	1.9774	0	1.77492
	Sulfatase	UniRef90_A0A174CRA8: N-acetylglucosamine-6-sulfatase	g__Bacteroides.s__Bacteroides_uniformis	0.671658	0	0	0.564726	0	0	0	0	1.15596	0	1.05626	0	0	0	0	0
	Sulfatase	UniRef90_A0A174GN18: Sulfatase	g__Bacteroides.s__Bacteroides_uniformis	0.738953	0	0.689253	2.0321	1.38359	0	1.6244	0.630304	1.29622	0	0.93072	0.493612	0.434406	0.417283	0	0.700501
	Sulfatase	UniRef90_A0A174Q9U7: Arylsulfatase	g__Bacteroides.s__Bacteroides_uniformis	1.67806	0	2.03151	4.24261	5.67453	4.3538	7.15088	4.66611	5.04528	0	2.06618	0.790711	1.42031	2.28844	4.64755	2.35353
	Sulfatase	UniRef90_A0A174QXP9: Arylsulfatase	g__Bacteroides.s__Bacteroides_uniformis	1.23151	0.708931	1.13718	3.02622	1.69031	0	1.08483	1.20125	2.2363	0.522721	0.645911	0.8496	1.49631	0.631061	0.986893	1.35977
	Sulfatase	UniRef90_A0A174T111: Heparan N-sulfatase	g__Bacteroides.s__Bacteroides_uniformis	1.18309	0	0.684992	1.51015	0	0	0	0	1.43707	0	1.04353	0	0	0	0	0.349054
	Sulfatase	UniRef90_A0A174T1K7: Arylsulfatase	g__Bacteroides.s__Bacteroides_uniformis	1.59407	0	0.516304	1.77139	0	0	0.802789	0.580195	1.86359	0	1.06131	0	0	0	0	0.433982
	Sulfatase	UniRef90_A0A174T1P0: N-acetylgalactosamine-6-sulfatase	g__Bacteroides.s__Bacteroides_uniformis	1.06663	0	0.311776	1.41425	0	0	1.32161	0	2.55145	0	0.605377	0.319943	0	0	0	0
	Sulfatase	UniRef90_A0A3E5EBW7: Arylsulfatase	g__Bacteroides.s__Bacteroides_uniformis	0.674071	0	0	2.01956	0	0	0	0	2.36666	0	0.718162	1.48856	0	0	0	0
	Sulfatase	UniRef90_A7V0B7: Arylsulfatase	g__Bacteroides.s__Bacteroides_uniformis	0.926009	0.609302	0.572562	4.27307	3.20104	0.672224	1.61362	1.56587	3.22725	1.70804	2.88136	1.81658	1.03306	0.842479	1.12613	1.0515
	Sulfatase	UniRef90_B0NSK7: Arylsulfatase	g__Bacteroides.s__Bacteroides_uniformis	0.517857	0	0.707359	2.39872	2.07448	0	1.11359	1.20625	2.0691	1.03386	1.15545	1.18561	0	0.760694	0.889008	0.477511
	Sulfatase	UniRef90_E5V752: Arylsulfatase	g__Bacteroides.s__Bacteroides_uniformis	1.62502	0	2.13248	4.81736	5.11105	5.32782	6.67676	4.89684	3.94109	0.448047	1.39734	0.540646	1.17082	2.4119	3.54665	2.45014
	Sulfatase	UniRef90_E5V753: Sulfatase	g__Bacteroides.s__Bacteroides_uniformis	0.766745	0	1.72901	3.74764	3.72036	3.59413	3.97336	2.72006	3.02177	0	1.89064	0.670006	0.608295	2.15445	2.56541	1.438
	Sulfatase	UniRef90_E5VBE0: Anaerobic sulfatase-maturation protein	g__Bacteroides.s__Bacteroides_uniformis	1.91208	0.479779	0.904959	2.15122	1.48571	0.866133	2.57982	0	2.8615	0.432973	1.44387	1.15399	2.00045	1.14778	2.16222	1.80787
	Sulfatase	UniRef90_F3PRF5: Mucin-desulfating sulfatase	g__Bacteroides.s__Bacteroides_uniformis	9.30421	3.65395	6.79452	22.1953	24.3526	11.8911	12.1572	19.0334	20.2038	5.27607	9.56073	7.94264	12.4213	11.0075	13.3581	13.7306
	Sulfatase	UniRef90_K0X017: Anaerobic sulfatase-maturating enzyme	g__Barnesiella.s__Barnesiella_intestinihominis	0.29913	0	0.640368	0.792708	0	0	1.36823	0	0.459089	0.612023	0.74658	0.569456	0	0.492669	1.12221	0
	Sulfatase	UniRef90_W0ER00: Arylsulfatase	g__Barnesiella.s__Barnesiella_intestinihominis	2.32332	3.18614	2.51724	3.19864	1.42057	0	2.76217	0	6.5572	5.60874	9.86446	15.4472	0.511479	0.539378	3.54104	0
	Sulfatase	UniRef90_A0A0K3TYU8: Sulfatase	g__Escherichia.s__Escherichia_coli	0	0.3341	0	0	1.13	1.68504	0	0	0	0	0	0	0.232395	0	0	0
	Sulfatase	UniRef90_A0A0K3TZ40: Sulfatase ydeN	g__Escherichia.s__Escherichia_coli	0	0	0	0	0	2.58556	0	0	0	0	0	0	0	0	0	0
	Sulfatase	UniRef90_A0A0K3WY46: Sulfatase	g__Escherichia.s__Escherichia_coli	0	0	1.00465	0	0	3.15367	0.983169	0	0	0	0.877797	0	0	0	1.45293	0
	Sulfatase	UniRef90_A0A2X1MKA7: Sulfatase ydeN	g__Escherichia.s__Escherichia_coli	0.452282	1.00148	1.08413	1.15916	4.58449	13.3337	2.22802	3.59886	0.213588	0	0.41033	0	0.752358	2.47525	2.50811	0.920218
	Sulfatase	UniRef90_A0A2X1MTU1: Sulfatase ydeN	g__Escherichia.s__Escherichia_coli	0	0	0.456611	0	1.81947	3.42331	0	1.18291	0	0	0	0	0.654871	0.883005	0	0.405757
	Sulfatase	UniRef90_A0A2X1MWV5: Putative arylsulfatase-activating protein	g__Escherichia.s__Escherichia_coli	0	0	0	0	0	0	0	0	0	0	0	0	0	0.415555	0	0
	Sulfatase	UniRef90_A0A2X1NY62: Sulfatase ydeN	g__Escherichia.s__Escherichia_coli	0	0	0	0	0	3.9046	0.609402	1.50335	0	0	0	0	0	0.473939	0	0
	Sulfatase	UniRef90_A0A2X3JF96: Putative sulfatase	g__Escherichia.s__Escherichia_coli	0	0	0	0	0.471708	0	0	0	0	0	0	0	0	1.24235	0	0
	Sulfatase	UniRef90_A0A2X3JX85: Sulfatase	g__Escherichia.s__Escherichia_coli	0	0.632417	1.0596	0	1.32422	5.67714	1.15096	1.658	0	0	0	0	0.544676	1.4934	0	0.731209
	Sulfatase	UniRef90_A0A2Y0EA93: Sulfatase ydeN	g__Escherichia.s__Escherichia_coli	0	0	0	0	1.59394	3.18387	0.514449	1.1162	0	0	0	0	0.574189	1.18541	1.60498	0.471601
	Sulfatase	UniRef90_A0A348DZI3: Anaerobic sulfatase maturase	g__Escherichia.s__Escherichia_coli	0	0	0	0	0.914524	0	0	0	0	0	0	0	0	0	0	0
	Sulfatase	UniRef90_A0A376IS03: Sulfatase ydeN	g__Escherichia.s__Escherichia_coli	0.266688	0	0	0	1.24633	4.06519	0.433751	1.11462	0	0	0	0	0	1.265	1.28199	0
	Sulfatase	UniRef90_A0A376IUR1: Sulfatase	g__Escherichia.s__Escherichia_coli	0	0.497832	0	0	1.60103	6.16635	1.17199	1.0039	0	0	0	0	0	0.822855	1.29866	0
	Sulfatase	UniRef90_A0A376J8G9: Sulfatase	g__Escherichia.s__Escherichia_coli	0	0.460828	0.571614	0	2.17075	6.10101	1.52561	1.35907	0	0	0	0	0.420715	1.91155	1.50303	0.645481
	Sulfatase	UniRef90_A0A376JI74: Putative sulfatase	g__Escherichia.s__Escherichia_coli	0	0	0	0.451466	0	0.649203	0	0	0	0	0	0	0	0	0	0
	Sulfatase	UniRef90_A0A376NIW4: Putative arylsulfatase-activating protein	g__Escherichia.s__Escherichia_coli	0	0	0	0	0	0	0	0	0	0	0	0	0.313483	0.481327	0	0
	Sulfatase	UniRef90_A0A376S9Y4: Putative sulfatase	g__Escherichia.s__Escherichia_coli	0	0	0	0	0.470834	0	0	0	0	0	0	0	0	0	0	0
	Sulfatase	UniRef90_A0A376T9T4: Putative sulfatase	g__Escherichia.s__Escherichia_coli	0	0	0	0	0.882814	0	0	0	0	0	0	0	0.453897	0.696921	0	0
	Sulfatase	UniRef90_A0A376UA75: Putative arylsulfatase-activating protein	g__Escherichia.s__Escherichia_coli	0	0	0	0	0	0.649203	0	0.83062	0	0	0	0	0	0	0	0
	Sulfatase	UniRef90_A0A376UAB9: Sulfatase	g__Escherichia.s__Escherichia_coli	0	0	0	0	1.64373	4.63023	0	1.56815	0	0	0	0	0	0	0	0
	Sulfatase	UniRef90_A0A376VKJ8: Sulfatase ydeN	g__Escherichia.s__Escherichia_coli	0	0	0	0	2.5284	4.44091	1.42145	1.7654	0	0	0	0	0.839982	1.76564	0	0
	Sulfatase	UniRef90_A0A376W453: Sulfatase ydeN	g__Escherichia.s__Escherichia_coli	0	0	0.337888	0	1.73552	3.68367	1.58718	0	0	0	0	0	0	0	0	0
	Sulfatase	UniRef90_A0A376W6E3: Sulfatase	g__Escherichia.s__Escherichia_coli	0	0	0	0	1.09559	2.50183	0	0	0	0	0	0	0	0	0	0
	Sulfatase	UniRef90_A0A376ZZP9: Sulfatase ydeN	g__Escherichia.s__Escherichia_coli	0	0	0	0	1.22811	2.95211	0.531826	0	0	0	0	0	0	0.501357	0	0
	Sulfatase	UniRef90_A0A376ZZU1: Putative arylsulfatase-activating protein	g__Escherichia.s__Escherichia_coli	0	0	0	0	0.722816	0.47156	0	0	0	0	0	0	0	0.570613	0	0
	Sulfatase	UniRef90_A0A377B5G9: Arylsulfatase	g__Escherichia.s__Escherichia_coli	0	0	0	0	0	0	0	0	0	0	0	0	0	0.372381	0	0
	Sulfatase	UniRef90_A0A377B7V6: Arylsulfatase	g__Escherichia.s__Escherichia_coli	0	0	0	0	0	0	0	0	0	0.593662	0	0	0	0	0	0
	Sulfatase	UniRef90_A0A377BQY2: Putative sulfatase	g__Escherichia.s__Escherichia_coli	0	0	0	0.345462	0.837603	0	0.649263	1.14406	0.301627	0	0	0	0	1.32259	0	0.412052
	Sulfatase	UniRef90_A0A377BS45: Putative sulfatase	g__Escherichia.s__Escherichia_coli	0	0	0	0	0	0	0	0	0	0	0	0	0	0.407381	0	0
	Sulfatase	UniRef90_A0A377CUW1: Sulfatase	g__Escherichia.s__Escherichia_coli	0	0.467866	0	0.309456	1.70523	2.66892	0.830847	0	0	0	0.3709	0	0	0.942316	0	0.659118
	Sulfatase	UniRef90_A0A377CWN3: Sulfatase ydeN	g__Escherichia.s__Escherichia_coli	0	0.367693	0.260642	0	1.67438	4.07258	0	0	0	0	0	0	0	0.901614	0	0
	Sulfatase	UniRef90_A0A377D0F7: Putative sulfatase	g__Escherichia.s__Escherichia_coli	0.241797	0	0	0	0.605358	0	0	0	0	0	0	0	0	0.637185	0	0
	Sulfatase	UniRef90_I6CGM2: Arylsulfatase	g__Escherichia.s__Escherichia_coli	0	0	0	0	0.432399	0.846282	0	1.35347	0.367031	0	0	0	0	0.512024	0	0
	Sulfatase	UniRef90_J7QIM3: Anaerobic sulfatase-maturating enzyme	g__Escherichia.s__Escherichia_coli	0	0	0	1.09078	0	0	0	0	0.340018	0	0	0	0.309036	0	0	0
	Sulfatase	UniRef90_P77318: Uncharacterized sulfatase YdeN	g__Escherichia.s__Escherichia_coli	0	0.327244	0.604281	0.594375	2.30296	6.15871	1.32054	1.58374	0	0	0	0	0.699126	1.46217	1.50443	0.401619
	Sulfatase	UniRef90_UPI00050B8565: sulfatase	g__Escherichia.s__Escherichia_coli	0	0.538871	0	0.425252	2.49376	5.2959	0.95125	1.95598	0	0	0	0	0.787145	1.35659	1.68727	0
	Sulfatase	UniRef90_UPI0006A138BA: sulfatase	g__Escherichia.s__Escherichia_coli	0	0	1.71248	1.24837	6.53984	13.9517	3.01654	6.20134	0	0	0	0	1.38645	2.60667	0	0.850861
	Sulfatase	UniRef90_UPI000B3F0367: arylsulfatase-activating aslB domain protein	g__Escherichia.s__Escherichia_coli	0	0	0	0	0	0	0	0	0.31142	0	0	0	0	0	0	0
	Sulfatase	UniRef90_UPI000B7E9B78: sulfatase	g__Escherichia.s__Escherichia_coli	0	0.392546	0	0	2.33498	5.11178	1.15513	1.82068	0	0	0	0	0.523344	1.57153	0.966716	0
	Sulfatase	UniRef90_W1EUG0: Arylsulfatase	g__Escherichia.s__Escherichia_coli	0	0	0.47464	0	0.857988	0	1.16092	0.954886	0.431575	0	0	0	0	0.903097	0.686422	0
	Sulfatase	UniRef90_C6LAI4: Arylsulfatase	g__Marvinbryantia.s__Marvinbryantia_formatexigens	15.7751	7.69406	12.1173	1.75424	0	0	6.61403	0	3.71792	0	2.79467	1.91634	1.56333	2.6561	0	3.93215
	Sulfatase	UniRef90_C6LB58: Arylsulfatase	g__Marvinbryantia.s__Marvinbryantia_formatexigens	0.54977	0	0	0	0	0	0	0	0	0	0	0	0	0	0	0
	Sulfatase	UniRef90_C6LB59: Arylsulfatase	g__Marvinbryantia.s__Marvinbryantia_formatexigens	0.630183	0	0.459607	0	0	0	0	0	0	0	0	0	0	0	0	0
	Sulfatase	UniRef90_C6LC41: Anaerobic sulfatase maturase	g__Marvinbryantia.s__Marvinbryantia_formatexigens	27.6141	19.5165	22.2446	4.50764	0	0	10.4765	0	9.08617	0	5.36931	5.4718	3.92019	4.77843	0.917637	6.22977
	Sulfatase	UniRef90_C6LCU1: Arylsulfatase	g__Marvinbryantia.s__Marvinbryantia_formatexigens	11.1029	12.8266	12.5738	3.50953	0	0	4.41641	0	6.29181	0	3.52724	2.9143	3.39244	4.99284	0	3.84652
	Sulfatase	UniRef90_C6LII6: Arylsulfatase	g__Marvinbryantia.s__Marvinbryantia_formatexigens	7.70567	9.65635	7.77024	1.85951	0	0	3.30277	0	2.9964	0	2.02302	1.81224	2.44965	2.36415	0	1.99788
	Sulfatase	UniRef90_C6LII9: Arylsulfatase	g__Marvinbryantia.s__Marvinbryantia_formatexigens	3.02996	2.3255	2.4318	0.695296	0	0	1.33786	0	1.5031	0	0.583095	0.673626	1.15829	1.16952	0	0.552539
	Sulfatase	UniRef90_C6LLI1: Arylsulfatase	g__Marvinbryantia.s__Marvinbryantia_formatexigens	5.92566	7.74519	6.86173	1.6119	0	0	2.87808	0	2.1657	0	1.67325	1.30015	1.77966	1.99524	0	2.15153
	Sulfatase	UniRef90_A0A0H7RU17: Sulfatase family protein	unclassified	0.093174	0	0	0	0	0.240384	0	0.161972	0	0	0	0	0.115257	0	0	0
	Sulfatase	UniRef90_A0A0K3TYU8: Sulfatase	unclassified	0	0	0	0.0505567	0	0	0	0.0697501	0.0402934	0	0	0	0.0274006	0	0.094012	0.0533901
	Sulfatase	UniRef90_A0A0K3TZ40: Sulfatase ydeN	unclassified	0.0915658	0.139748	0.139385	0.205122	0.250922	0	0.135878	0.186877	0.068742	0.0556091	0.106443	0.0680727	0.117289	0.112241	0.308894	0.16573
	Sulfatase	UniRef90_A0A0P0EZ62: Arylsulfatase	unclassified	0	0	0	0	0	0	0	0	0	0	0	0	0.313652	0	0	0
	Sulfatase	UniRef90_A0A174UDL3: Arylsulfatase	unclassified	0	0	0	0	0	0	0.386438	0	0	0	0	0	0	0	0	0
	Sulfatase	UniRef90_A0A174VCL6: Secreted sulfatase ydeN	unclassified	0.341249	0.367976	0	0.688594	0	0	0	0	0.375989	0	0	0.456993	0	0	0	0
	Sulfatase	UniRef90_A0A200L3T3: Sulfatase	unclassified	0	0	0	0.0311651	0	0.306525	0	0	0	0	0	0	0.0265634	0	0	0
	Sulfatase	UniRef90_A0A285RD77: Arylsulfatase A	unclassified	0	0	0	0	0	1.0527	0	0	0	0	0	0	0	0	0	0
	Sulfatase	UniRef90_A0A2N8IU19: Arylsulfatase	unclassified	0	0	0	0	0.295986	0	0	0	0	0	0	0	0	0	0	0
	Sulfatase	UniRef90_A0A2T4LDB9: Sulfatase (Fragment)	unclassified	0.0636599	0.0828972	0.0695591	0.177481	0.222027	0	0.110256	0.0749492	0.0944971	0.0300882	0.117986	0.0565621	0.123693	0.0423479	0.182746	0.058119
	Sulfatase	UniRef90_A0A2X1L9E7: Arylsulfatase	unclassified	0	0	0	0	0	0	0	0	0.430355	0	0	0	0	0	0	0
	Sulfatase	UniRef90_A0A2X1MKA7: Sulfatase ydeN	unclassified	0.0717463	0.0868619	0.0610947	0.146788	0.16843	0	0.129564	0.129334	0.0591274	0.114374	0.106131	0.0773093	0.0734721	0.0706138	0.215726	0.0871542
	Sulfatase	UniRef90_A0A2X1MTU1: Sulfatase ydeN	unclassified	0.0853314	0.0965659	0.0565941	0.138565	0	0	0.133723	0.135533	0.0578708	0.0709305	0.107915	0.0602201	0.0722246	0.0668808	0.238328	0.0849719
	Sulfatase	UniRef90_A0A2X1MWV5: Putative arylsulfatase-activating protein	unclassified	0	0	0	0	0.0843241	0.156333	0.115486	0.0739941	0	0	0	0	0	0.0870455	0	0.0531066
	Sulfatase	UniRef90_A0A2X1NY62: Sulfatase ydeN	unclassified	0.0573097	0.0892703	0.078517	0.197103	0.296107	0	0.121189	0.11666	0.0383471	0	0.0480079	0.0179637	0.0388808	0	0.256126	0
	Sulfatase	UniRef90_A0A2X3JF96: Putative sulfatase	unclassified	0	0.253987	0.296401	0	0.324764	0.406792	0	0.32556	0	0	0	0	0.196217	0.393653	0	0.519491
	Sulfatase	UniRef90_A0A2X3JX85: Sulfatase	unclassified	0	0	0	0.0575034	0	0	0	0.0793334	0.0303109	0	0	0.0278335	0.0311682	0.104065	0.106918	0.0607086
	Sulfatase	UniRef90_A0A2X3KA26: Putative arylsulfatase-activating protein	unclassified	0	0.109723	0	0	0.199177	0	0	0.256002	0	0	0	0	0.0870428	0.225982	0.235668	0.232443
	Sulfatase	UniRef90_A0A2X3KCD6: Putative arylsulfatase-activating protein	unclassified	0	0	0	0.141966	0.0952034	0.159514	0.1304	0.0835537	0	0	0	0	0.0377843	0.0879912	0	0.0599661
	Sulfatase	UniRef90_A0A2Y0EA93: Sulfatase ydeN	unclassified	0.0983683	0.181273	0.191052	0.205977	0.287864	0	0.135928	0.218486	0.0939075	0.0367113	0	0.0871173	0.15891	0.178075	0.376412	0.223723
	Sulfatase	UniRef90_A0A2Y5BEW7: Sulfatase	unclassified	0.0578809	0.0792501	0.0401719	0.130632	0.099544	0	0.135601	0.138147	0.054438	0.0470416	0.0712042	0.0330967	0.0467417	0	0.190275	0.0603772
	Sulfatase	UniRef90_A0A348DZI3: Anaerobic sulfatase maturase	unclassified	0	0	0	0	0.164392	0.211639	0.111593	0.211243	0	0	0	0	0.0703331	0.176173	0.215555	0
	Sulfatase	UniRef90_A0A376IS03: Sulfatase ydeN	unclassified	0.0953306	0.104975	0.130035	0	0	0	0.0863733	0.0834131	0.0928503	0.0759499	0	0.0642305	0.183139	0.246995	0.587251	0.184743
	Sulfatase	UniRef90_A0A376IUR1: Sulfatase	unclassified	0.0710646	0.0543148	0.0454814	0.0864764	0	0	0	0	0.02741	0.09291	0.0910966	0.0514963	0.0732773	0	0.124664	0.0629496
	Sulfatase	UniRef90_A0A376J8G9: Sulfatase	unclassified	0.0444331	0	0.0324467	0.0418967	0	0	0	0	0.0274533	0	0	0.0268355	0.0294674	0	0	0.0489118
	Sulfatase	UniRef90_A0A376JI74: Putative sulfatase	unclassified	0	0	0.155056	0	0	0.106498	0.662192	0	0	0	0	0	0	0	0.408125	0
	Sulfatase	UniRef90_A0A376NIN6: Putative arylsulfatase-activating protein	unclassified	0	0	0	0	0.0604254	0	0	0	0	0	0	0	0	0.0713224	0	0
	Sulfatase	UniRef90_A0A376NIW4: Putative arylsulfatase-activating protein	unclassified	0	0.134622	0	0	0.186157	0.194749	0.126748	0.231452	0	0	0	0	0.0811077	0.141926	0.299667	0.165584
	Sulfatase	UniRef90_A0A376S9Y4: Putative sulfatase	unclassified	0	0	0.262534	0	0	0.189246	0	0.207679	0.384331	0	0	0	0	0	0.407614	0
	Sulfatase	UniRef90_A0A376T9T4: Putative sulfatase	unclassified	0	0	0	0	0	0	0	0.135266	0	0	0	0	0.0854996	0.170421	0	0
	Sulfatase	UniRef90_A0A376U6B8: Putative sulfatase	unclassified	0	0.19799	0.223195	0.391185	0.538579	0.392929	1.57853	0.540185	0	0.28186	0	0	0.0928205	0.397904	0	0.612493
	Sulfatase	UniRef90_A0A376U7E5: Putative sulfatase	unclassified	0.105632	0	0	0	0	0	0	0	0	0	0	0	0	0	0	0
	Sulfatase	UniRef90_A0A376UA75: Putative arylsulfatase-activating protein	unclassified	0	0	0	0	0.108942	0	0.154828	0.0899468	0	0	0	0	0	0.104885	0	0.0631083
	Sulfatase	UniRef90_A0A376UAZ7: Putative arylsulfatase-activating protein	unclassified	0	0	0	0	0	0.214409	0	0.193471	0	0	0	0	0.0585606	0.244685	0.163582	0
	Sulfatase	UniRef90_A0A376VKJ8: Sulfatase ydeN	unclassified	0.0896394	0.162299	0.183839	0.18785	0.27701	0	0.141931	0.210247	0.0874933	0.0353273	0.1094	0.0879488	0.152918	0.17136	0.363088	0.187815
	Sulfatase	UniRef90_A0A376W364: Putative arylsulfatase-activating protein	unclassified	0	0	0	0	0.102087	0.125434	0.0732814	0.137854	0	0	0	0	0.0445115	0.106226	0.174192	0
	Sulfatase	UniRef90_A0A376W453: Sulfatase ydeN	unclassified	0.0801639	0.141764	0.122957	0.17305	0	0	0.133133	0.153553	0.088413	0	0	0.072317	0.13472	0.117841	0.30842	0.115216
	Sulfatase	UniRef90_A0A376W6E3: Sulfatase	unclassified	0.070968	0.0795241	0.048659	0.099649	0	0	0.132297	0	0.0340494	0.0784323	0.10105	0.0610288	0.0698526	0	0.196999	0.0709652
	Sulfatase	UniRef90_A0A376ZZP9: Sulfatase ydeN	unclassified	0.0756495	0.0960608	0.0541687	0.129601	0	0	0.142776	0.13879	0.0346843	0.0697234	0.0890429	0.0540132	0.0667316	0.0759347	0.245065	0.0906603
	Sulfatase	UniRef90_A0A376ZZU1: Putative arylsulfatase-activating protein	unclassified	0	0.100498	0	0	0.291163	0.235978	0	0.229744	0	0	0	0	0.0933291	0.356255	0.253881	0
	Sulfatase	UniRef90_A0A377A2X5: Putative arylsulfatase-activating protein	unclassified	0	0	0	0	0.0667598	0.0464625	0.0542189	0.0445848	0.0997754	0	0	0	0	0	0	0
	Sulfatase	UniRef90_A0A377B6K9: Arylsulfatase	unclassified	0	0	0	0	0	0.267373	0	0	0	0	0	0	0	0.485874	0	0
	Sulfatase	UniRef90_A0A377BQY2: Putative sulfatase	unclassified	0.118745	0	0	0	0	0	0	0	0	0	0	0	0.120259	0	0	0
	Sulfatase	UniRef90_A0A377BS45: Putative sulfatase	unclassified	0.104656	0	0	0	0	0.250861	0	0.207087	0	0	0	0	0	0	0.452449	0
	Sulfatase	UniRef90_A0A377CBX8: Putative sulfatase	unclassified	0.106395	0	0	0	0.433802	0.246372	0	0.253397	0	0	0	0	0.0989001	0.247335	0	0
	Sulfatase	UniRef90_A0A377CUW1: Sulfatase	unclassified	0	0	0	0.0528796	0	0	0	0.0729547	0.0278774	0	0	0	0.0286604	0	0.0755548	0.0558379
	Sulfatase	UniRef90_A0A377CVC4: Putative arylsulfatase-activating protein	unclassified	0	0	0	0	0.0531038	0	0	0	0	0	0	0	0	0.0408715	0	0
	Sulfatase	UniRef90_A0A377CWN3: Sulfatase ydeN	unclassified	0.0769257	0.078453	0.0536146	0.129001	0	0	0.115848	0.128286	0.0574835	0.0650881	0.109712	0.0551043	0.0809847	0	0.189666	0.0884455
	Sulfatase	UniRef90_A0A377D0F7: Putative sulfatase	unclassified	0	0	0	0	0	0.108739	0	0.259109	0	0	0	0	0	0	0	0
	Sulfatase	UniRef90_A0A377D290: Putative sulfatase	unclassified	0.0888557	0	0	0	0	0	0	0.120818	0	0	0	0	0.0925647	0	0	0
	Sulfatase	UniRef90_A0A377E546: Sulfatase	unclassified	0.0255636	0	0	0	0	0	0.0731378	0	0	0	0	0	0	0	0.0533362	0
	Sulfatase	UniRef90_A0A377K6B6: Putative arylsulfatase-activating protein	unclassified	0	0	0	0	0.055378	0.066674	0	0	0	0	0	0	0	0.0773823	0	0
	Sulfatase	UniRef90_A0A377K6J8: Putative arylsulfatase-activating protein	unclassified	0	0	0	0	0.140588	0.209179	0.0811391	0.20935	0	0	0	0	0.0670413	0.18437	0.166809	0
	Sulfatase	UniRef90_A0A377K6U0: Sulfatase ydeN	unclassified	0	0.060351	0	0	0	0	0.083303	0	0	0	0	0	0	0	0.181125	0
	Sulfatase	UniRef90_A0A377LF71: Putative arylsulfatase-activating protein	unclassified	0	0	0	0	0.140811	0.082955	0	0.0879433	0	0	0	0	0	0.0613844	0	0
	Sulfatase	UniRef90_A0A377LFG9: Putative arylsulfatase-activating protein	unclassified	0	0	0	0	0.211806	0.169411	0	0.176842	0.136952	0	0	0	0	0.252003	0.190795	0
	Sulfatase	UniRef90_A0A377TWY6: Putative phopshatase/sulfatase	unclassified	0	0	0	0	0	0	0	0	0	0	0	0	0	0	0	0.5014
	Sulfatase	UniRef90_A0A395W3D3: N-acetylgalactosamine-6-sulfatase (Fragment)	unclassified	0	0	0	0	0	0.412166	0	0	0	0	0	0	0	0	0	0
	Sulfatase	UniRef90_A7LZ49: Arylsulfatase	unclassified	0	0	0	0	0	0.474342	0	0	0	0	0	0	0	0	0	0.435207
	Sulfatase	UniRef90_A7V0B7: Arylsulfatase	unclassified	0	0.483829	0	0	0	0.82394	0	0	0	0	0	0	0	0	0	0
	Sulfatase	UniRef90_B3WXL1: Sulfatase	unclassified	0.0592127	0.0925435	0.0454418	0.156962	0.131981	0	0.152963	0.188302	0.0263131	0.0597383	0.0504129	0.0235954	0.0505923	0.0405125	0.226425	0.0892286
	Sulfatase	UniRef90_F3WPZ4: Putative arylsulfatase-activating protein aslB domain protein	unclassified	0	0	0	0	0	0.202529	0	0	0	0	0	0	0	0.367346	0	0
	Sulfatase	UniRef90_F6QGM0: Arylsulfatase A (Fragment)	unclassified	0	0	0	0	0	0	1.54912	0	0	0	0	0	0	0	0	0
	Sulfatase	UniRef90_I6CGM2: Arylsulfatase	unclassified	0	0	0.0322429	0	0	0	0	0	0	0	0	0	0.0543282	0	0	0
	Sulfatase	UniRef90_J7QIM3: Anaerobic sulfatase-maturating enzyme	unclassified	0.140068	0	0.197674	0	0.423592	0.282864	0	0.255664	0	0.146025	0	0.272708	0.147846	0.288686	0.503915	0.247973
	Sulfatase	UniRef90_K1S5A3: Arylsulfatase (Aryl-sulfate sulfohydrolase) (Fragment)	unclassified	0	0	0	0	0	0	0	0	0	0	0	0	0	0.308131	0	0
	Sulfatase	UniRef90_K1SDQ0: Arylsulfatase (Fragment)	unclassified	0	0	0	0	0	0	0	0	0	0	0	0	0.478496	0	0	0
	Sulfatase	UniRef90_P76134: Anaerobic sulfatase-maturating enzyme homolog YdeM	unclassified	0	0	0	0	0.182139	0.25543	0.150987	0.217406	0	0	0	0	0.102134	0.17114	0.279549	0.146692
	Sulfatase	UniRef90_P77318: Uncharacterized sulfatase YdeN	unclassified	0.0902746	0.140689	0.120384	0.171958	0.21687	0	0.147408	0.183205	0.0639479	0.0582789	0.110073	0.0722636	0.112971	0.127286	0.319148	0.157101
	Sulfatase	UniRef90_Q571E4: N-acetylgalactosamine-6-sulfatase	unclassified	0	0	0	0	0	0.956134	0	0	0	0	0	0	0	0	0.531939	0
	Sulfatase	UniRef90_R7KKZ7: Arylsulfatase	unclassified	0	0	0	0	0	0	0.677947	0.964881	0	0	1.49018	0	0	0	0	0
	Sulfatase	UniRef90_S1H900: Anaerobic sulfatase maturase	unclassified	0	0	0	0	0.0942646	0.137883	0.131174	0.141851	0	0	0	0	0.0409976	0.0712796	0.201648	0.101937
	Sulfatase	UniRef90_UPI0003D76B54: N-acetylgalactosamine-6-sulfatase isoform X2	unclassified	0	0	0	0	0	0	0	0	0	0	0	0	0	0	0.532142	0
	Sulfatase	UniRef90_UPI00050B8565: sulfatase	unclassified	0.0988418	0.211264	0.227408	0.218412	0.345355	0	0.139497	0.249278	0.0681677	0.0356558	0	0.0894858	0.176075	0.207564	0.444742	0.271956
	Sulfatase	UniRef90_UPI0006A138BA: sulfatase	unclassified	0.106794	0.244558	0.279695	0.104532	0.321043	0	0.0963915	0.232562	0.0468175	0.0538841	0.147985	0	0.138453	0.207359	0.414494	0.45657
	Sulfatase	UniRef90_UPI000989EC63: sulfatase	unclassified	0.11729	0.257704	0.381348	0.215362	0.400222	0	0	0.282983	0.0419379	0	0.132562	0.0896476	0.124019	0.256813	0.511916	0.537492
	Sulfatase	UniRef90_UPI000B7E9B78: sulfatase	unclassified	0.085233	0.150855	0.134364	0.18585	0.23347	0	0.147925	0.202072	0.0693142	0.0437849	0.0950232	0.0649711	0.116355	0.124682	0.335022	0.168499
	Sulfatase	UniRef90_UPI000DA441C3: sulfatase	unclassified	0	0	0	0.0318426	0	0.313153	0	0	0	0	0	0	0.0271409	0	0	0
	Sulfatase	UniRef90_UPI000DE13866: sulfatase	unclassified	0.0675048	0.118886	0.116299	0.145429	0	0	0	0.146688	0.0560409	0	0	0.0535617	0.0969264	0	0.262174	0.140494
	Sulfatase	UniRef90_W1EUG0: Arylsulfatase	unclassified	0	0	0.0849022	0.153593	0.156493	0.320383	0.285212	0.226888	0	0	0	0	0.0887908	0	0	0.111268
	Sulfatase	UniRef90_W1F351: N-acetylgalactosamine 6-sulfate sulfatase (GALNS)	unclassified	0.0681387	0.126011	0.0531183	0.0885879	0	0	0	0.131153	0.0524704	0.0556154	0.116717	0.0774538	0.046464	0.164054	0.331775	0.0671708
	alpha-L-fucosidase	UniRef90_A0A174FLV2: Alpha-L-fucosidase	g__Bacteroides.s__Bacteroides_caccae	2.69322	3.66837	2.21792	3.38809	12.1891	16.2734	9.43643	11.3333	4.46555	2.55115	3.63	6.12119	20.8484	15.2059	10.0298	13.6891
	alpha-L-fucosidase	UniRef90_A0A174MTF3: Alpha-L-fucosidase	g__Bacteroides.s__Bacteroides_caccae	6.17934	5.89291	5.14797	13.8951	65.128	44.1515	20.252	46.5403	10.9648	7.86028	12.9161	18.7255	64.7293	61.4661	26.4814	46.4867
	alpha-L-fucosidase	UniRef90_A0A396E6K5: Alpha-L-fucosidase	g__Bacteroides.s__Bacteroides_caccae	0.192582	0.351101	0.266698	0.704834	3.5882	1.81731	1.40238	2.8171	0.408864	0.682974	0.466087	1.59393	0.886906	2.41031	1.10898	5.21699
	alpha-L-fucosidase	UniRef90_A5ZJX3: Alpha-L-fucosidase	g__Bacteroides.s__Bacteroides_caccae	5.90357	5.99364	4.56669	13.6266	51.8891	38.6771	21.5524	37.7101	12.3511	6.13083	12.1853	13.452	49.9141	48.953	16.5928	38.6206
	alpha-L-fucosidase	UniRef90_A5ZLN7: Alpha-L-fucosidase	g__Bacteroides.s__Bacteroides_caccae	3.48735	5.0945	3.74924	9.46088	44.7631	37.7869	18.6603	28.611	7.32527	4.80982	9.25886	9.34195	50.7787	44.967	18.9241	36.269
	alpha-L-fucosidase	UniRef90_R5U2H9: Alpha-L-fucosidase	g__Bacteroides.s__Bacteroides_caccae	0	0	0	0	0.972685	1.23241	0.976005	1.14654	0	0	0	0	2.22452	1.01678	0	1.10632
	alpha-L-fucosidase	UniRef90_A0A395W1K4: Alpha-L-fucosidase	g__Bacteroides.s__Bacteroides_ovatus	0	0.484744	0.571846	1.22536	0	0	0	0	0.764637	1.32514	0	1.1511	0	0	0	0
	alpha-L-fucosidase	UniRef90_A5ZLN7: Alpha-L-fucosidase	g__Bacteroides.s__Bacteroides_ovatus	5.36759	9.39455	6.94356	14.4554	3.0234	1.54875	1.22896	3.5296	8.86441	9.50441	10.4225	11.6573	2.88354	3.25582	1.60245	1.39933
	alpha-L-fucosidase	UniRef90_D7J3U9: Alpha-L-fucosidase 2	g__Bacteroides.s__Bacteroides_ovatus	35.7499	31.614	26.6719	66.1459	2.49201	0.782561	0	2.65805	45.3519	20.3649	33.2074	88.7216	4.06356	8.0264	1.4676	1.5579
	alpha-L-fucosidase	UniRef90_A0A0N7I9T7: Alpha-L-fucosidase	g__Bacteroides.s__Bacteroides_thetaiotaomicron	8.87586	13.827	12.0333	22.1184	10.9173	6.95901	6.34489	10.303	14.2074	14.2622	23.7694	29.066	11.9973	18.0098	14.6656	15.1562
	alpha-L-fucosidase	UniRef90_A0A396DXM0: Alpha-L-fucosidase	g__Bacteroides.s__Bacteroides_thetaiotaomicron	7.70806	11.356	8.56967	15.4929	9.58749	6.02701	5.73408	7.83563	10.457	9.2145	14.2779	11.8646	11.5534	20.5651	11.5813	14.2859
	alpha-L-fucosidase	UniRef90_A0A396E6K5: Alpha-L-fucosidase	g__Bacteroides.s__Bacteroides_thetaiotaomicron	0.267755	0.962081	0.720731	2.19678	0.684299	0.618104	0.416778	0.0659079	1.08726	1.04966	0.915962	1.95766	0.284179	0.810333	0.47378	0.73248
	alpha-L-fucosidase	UniRef90_A0A3E5HGE5: Alpha-L-fucosidase 1	g__Bacteroides.s__Bacteroides_thetaiotaomicron	0.882848	0.889619	1.09739	1.02692	0.789484	0	0	0	1.16173	2.82201	2.14679	2.49067	0.833591	0.727222	0	0.6104
	alpha-L-fucosidase	UniRef90_Q8A1J6: Alpha-L-fucosidase	g__Bacteroides.s__Bacteroides_thetaiotaomicron	12.6628	13.5886	15.5138	30.5177	4.6059	1.66066	2.14246	3.27447	19.4908	9.2165	24.1649	37.0155	7.11429	9.79494	5.12539	7.24691
	alpha-L-fucosidase	UniRef90_R7KGY4: Alpha-L-fucosidase 1	g__Bacteroides.s__Bacteroides_thetaiotaomicron	0	0.48856	0.505549	0.510511	0	0	0	0	0	0	0	0.563587	0	0	0	0
	alpha-L-fucosidase	UniRef90_A0A139KIW7: Alpha-L-fucosidase	g__Bacteroides.s__Bacteroides_uniformis	12.501	3.30505	9.05809	15.6072	2.32692	1.3295	1.59333	1.59967	23.52	2.77408	17.6803	11.0972	1.25905	1.40459	1.53322	1.18746
	alpha-L-fucosidase	UniRef90_K1U5G3: Alpha-L-fucosidase	unclassified	0	0	0	0	0	0.751882	0	0	0	0	0	0	0	0	0	0
	alpha-L-fucosidase	UniRef90_Q99LJ1: Tissue alpha-L-fucosidase	unclassified	0	0	0	0	0	2.73831	1.7928	0	0	0	0	0	0	0	3.77795	0
	Endo-beta-N-acetylglucosaminidase	UniRef90_A0A078Q0G7: Endo-beta-N-acetylglucosaminidase F1 domain protein	g__Bacteroides.s__Bacteroides_ovatus	1.06376	33.8523	8.13652	11.7876	0.511171	0.877574	0	0.774784	3.33416	9.26804	14.0129	11.7707	1.16196	9.51343	0	4.70052
	Endo-beta-N-acetylglucosaminidase	UniRef90_A0A1Y4PY68: Beta-N-acetylglucosaminidase	g__Bacteroides.s__Bacteroides_ovatus	0.929906	1.33593	1.104	1.38159	0.620874	0	0	0	1.32156	1.44956	0.755593	1.63942	0	0.536803	0	0
	Endo-beta-N-acetylglucosaminidase	UniRef90_A0A0P0EV58: Endo-beta-N-acetylglucosaminidase F2	g__Bacteroides.s__Bacteroides_thetaiotaomicron	2.81059	10.326	5.27892	8.76304	18.3812	26.502	9.82967	16.9709	7.1809	3.20169	8.96498	2.96144	12.1399	12.1435	10.8639	15.0378
	Endo-beta-N-acetylglucosaminidase	UniRef90_A0A0P0F455: Endo-beta-N-acetylglucosaminidase F1	g__Bacteroides.s__Bacteroides_thetaiotaomicron	5.39093	11.0125	13.3168	38.9791	15.369	15.7944	18.6588	11.033	8.66791	10.4179	25.0471	26.8218	37.7454	21.6917	6.55717	19.1718
	Endo-beta-N-acetylglucosaminidase	UniRef90_A0A0P0F9P8: Beta-N-acetylglucosaminidase	g__Bacteroides.s__Bacteroides_thetaiotaomicron	6.19191	5.86431	5.49859	7.8031	4.38619	2.70023	2.55096	4.6233	5.29378	8.27108	7.95085	8.57211	5.20883	7.327	4.97421	5.7089
	Endo-beta-N-acetylglucosaminidase	UniRef90_A0A174RX04: Endo-beta-N-acetylglucosaminidase F1	g__Bacteroides.s__Bacteroides_thetaiotaomicron	12.4382	6.00518	2.33517	3.10925	0.675365	0	0	0	3.1705	10.4007	7.86086	6.22462	1.15186	1.14527	1.17071	0.696159
	Endo-beta-N-acetylglucosaminidase	UniRef90_A0A3E5HE16: Endo-beta-N-acetylglucosaminidase	g__Bacteroides.s__Bacteroides_thetaiotaomicron	24.5846	15.2211	7.61478	10.008	2.8751	1.5125	1.82922	1.45138	8.49875	29.9081	22.9243	32.3341	3.73749	4.50684	4.86713	3.25126
	Endo-beta-N-acetylglucosaminidase	UniRef90_R7KLJ1: Endo-beta-N-acetylglucosaminidase F2 (Mannosyl-glycoprotein endo-beta-N-acetyl-glucosaminidase F2)	g__Bacteroides.s__Bacteroides_thetaiotaomicron	1.64958	1.80158	1.29527	3.9373	1.23539	1.61041	0.816711	2.47487	1.0382	1.70767	2.45677	3.41289	1.60061	4.3707	1.45959	2.26472
	Endo-beta-N-acetylglucosaminidase	UniRef90_A0A174UMA4: Mannosyl-glycoprotein endo-beta-N-acetylglucosaminidase	g__Bacteroides.s__Bacteroides_uniformis	24.0963	8.56284	30.5316	66.3692	126.552	67.5694	71.7089	66.0545	47.4588	16.1462	40.5774	36.6212	49.2377	48.2241	23.443	86.5085
	Endo-beta-N-acetylglucosaminidase	UniRef90_A0A3E4G481: Beta-N-acetylglucosaminidase	g__Bacteroides.s__Bacteroides_uniformis	5.75872	2.10913	5.75326	12.1277	12.9015	5.44101	7.17963	7.68601	10.8851	3.06198	7.42078	4.48197	6.51368	6.94096	8.16664	6.76861
	Endo-beta-N-acetylglucosaminidase	UniRef90_A0A376TZ39: Putative endo-beta-N-acetylglucosaminidase	g__Escherichia.s__Escherichia_coli	0	0	0	0	0	0	0.479084	0.876957	0	0	0	0	0	0.868888	0	0
	Endo-beta-N-acetylglucosaminidase	UniRef90_A0A376Y244: Putative endo-beta-N-acetylglucosaminidase	g__Escherichia.s__Escherichia_coli	0	0.70784	0.893972	0	1.23008	1.6065	0	0	0	0	0	0	0.590835	0.485988	0	0.63454
	Endo-beta-N-acetylglucosaminidase	UniRef90_A0A377E257: Putative endo-beta-N-acetylglucosaminidase	g__Escherichia.s__Escherichia_coli	0.620655	0	0.644626	1.23358	4.14351	4.39252	2.05032	2.75615	0	0.550275	0.492881	0	1.95717	4.13991	2.09781	0
	Endo-beta-N-acetylglucosaminidase	UniRef90_A0A174FYZ8: Beta-N-acetylglucosaminidase	g__Lachnoclostridium.s__Clostridium_symbiosum	2.55292	2.48258	2.89368	2.32488	5.12456	11.7202	4.57677	15.0851	1.79203	3.77372	1.62803	1.83964	3.10842	3.65924	7.9809	4.11745
	Endo-beta-N-acetylglucosaminidase	UniRef90_C6LIN5: Mannosyl-glycoprotein endo-beta-N-acetylglucosaminidase	g__Marvinbryantia.s__Marvinbryantia_formatexigens	7.67667	44.7184	36.9351	18.9464	0	0	0	0	20.4773	0	21.9718	16.973	0	0	0	0
	Endo-beta-N-acetylglucosaminidase	UniRef90_A0A376TZ39: Putative endo-beta-N-acetylglucosaminidase	unclassified	0.211664	0	0	0.114809	0	0.633268	0	0.266841	0	0	0	0	0.0731227	0	0	0
	Endo-beta-N-acetylglucosaminidase	UniRef90_A0A376Y244: Putative endo-beta-N-acetylglucosaminidase	unclassified	0	0	0	0	0	0	0	0.436282	0	0.314756	0	0	0.0754256	0	0	0
	Endo-beta-N-acetylglucosaminidase	UniRef90_A0A377E257: Putative endo-beta-N-acetylglucosaminidase	unclassified	0	0	0	0.118097	0	0	0	0	0	0	0	0	0.0779757	0	0	0.198096
	Endo-beta-N-acetylglucosaminidase	UniRef90_A0A3A6LU99: Beta-N-acetylglucosaminidase	unclassified	0	1.11273	0	0	0	0	0	0	0.962073	0.959525	0	0.972763	0.37131	0	0	0
	Endo-beta-N-acetylglucosaminidase	UniRef90_I6CAN7: Mannosyl-glycoendo-beta-N-acetylglucosaminidase family protein	unclassified	0	0	0	0.141804	0	0.607164	0	0.304994	0.137937	0	0	0	0	0	0	0.195236
	Endo-beta-N-acetylglucosaminidase	UniRef90_K1SCN5: Beta-N-acetylglucosaminidase (Fragment)	unclassified	0	0	0	0	0.456715	0	0	0	0	0	0	0	0	0	0	0
	alpha-N-acetylgalactosaminidase	UniRef90_A0A174CJY7: Alpha-N-acetylgalactosaminidase	g__Bacteroides.s__Bacteroides_uniformis	1.86478	0.967381	1.59638	3.47552	4.23926	1.428	4.12431	4.53908	3.96677	0.603703	1.22722	1.04072	2.31406	3.75289	4.1864	3.17245
	alpha-N-acetylgalactosaminidase	UniRef90_A0A174GMK9: Alpha-N-acetylgalactosaminidase	g__Bacteroides.s__Bacteroides_caccae	1.81655	1.75561	1.18368	3.49825	12.2338	9.087	3.75626	9.78301	2.80722	2.25155	2.79551	4.11897	13.8912	11.3612	6.19964	8.18621
	Two-way ANOVA test (main effects only) with multiple comparisons between SMs of same diet and between diets of same SM; p-value adjustment using the Benjamini-Hochberg method
	Enzyme	Original FDR method of Benjamini and Hochberg	Predicted (LS) mean diff.	Discovery?	q value	Individual P Value
	Beta-N-acetylhexosaminidase	14SM:FR vs. 14SM:FF	-25.31	No	0.2249	0.2249
	Beta-N-acetylhexosaminidase	13SM:FR vs. 13SM:FF	-25.31	No	0.2249	0.2249
	Beta-N-acetylhexosaminidase	14SM:FR vs. 13SM:FR	-33.61	No	0.2249	0.1144
	Beta-N-acetylhexosaminidase	14SM:FF vs. 13SM:FF	-33.61	No	0.2249	0.1144
	Sialidase	14SM:FR vs. 14SM:FF	-216.3	Yes	<0.001	<0.0001
	Sialidase	13SM:FR vs. 13SM:FF	-216.3	Yes	<0.001	<0.0001
	Sialidase	14SM:FR vs. 13SM:FR	-57.19	No	0.1045	0.1045
	Sialidase	14SM:FF vs. 13SM:FF	-57.19	No	0.1045	0.1045
	Sulfatase	14SM:FR vs. 14SM:FF	-155.5	No	0.1103	0.0551
	Sulfatase	13SM:FR vs. 13SM:FF	-155.5	No	0.1103	0.0551
	Sulfatase	14SM:FR vs. 13SM:FR	-17.21	No	0.8192	0.8192
	Sulfatase	14SM:FF vs. 13SM:FF	-17.21	No	0.8192	0.8192
	alpha-L-fucosidase	14SM:FR vs. 14SM:FF	-25.87	No	0.3531	0.3531
	alpha-L-fucosidase	13SM:FR vs. 13SM:FF	-25.87	No	0.3531	0.3531
	alpha-L-fucosidase	14SM:FR vs. 13SM:FR	-35.51	No	0.3531	0.2089
	alpha-L-fucosidase	14SM:FF vs. 13SM:FF	-35.51	No	0.3531	0.2089
	Endo-beta-N-acetylglucosaminidase	14SM:FR vs. 14SM:FF	3.72	No	0.8256	0.8256
	Endo-beta-N-acetylglucosaminidase	13SM:FR vs. 13SM:FF	3.72	No	0.8256	0.8256
	Endo-beta-N-acetylglucosaminidase	14SM:FR vs. 13SM:FR	16.11	No	0.6961	0.3481
	Endo-beta-N-acetylglucosaminidase	14SM:FF vs. 13SM:FF	16.11	No	0.6961	0.3481
	alpha-N-acetylgalactosaminidase	14SM:FR vs. 14SM:FF	-8.411	Yes	<0.001	<0.0001
	alpha-N-acetylgalactosaminidase	13SM:FR vs. 13SM:FF	-8.411	Yes	<0.001	<0.0001
	alpha-N-acetylgalactosaminidase	14SM:FR vs. 13SM:FR	-0.8159	No	0.5431	0.5431
	alpha-N-acetylgalactosaminidase	14SM:FF vs. 13SM:FF	-0.8159	No	0.5431	0.5431
