# Supplementary material for: Diet-driven differential response of Akkermansia muciniphila modulates pathogen susceptibility
Source: Mol Syst Biol. 2024 May 14;20(6):2. doi: 10.1038/s44320-024-00036-7 (PMC11148096; doi:10.1038/s44320-024-00036-7)
Supplement: Supplementary file 12 — Source data Fig. 5 [file 44320_2024_36_MOESM12_ESM.zip › MSB-2023-12163_SourceData_Fig5.xlsx]

## Sheet: 5A
Figure 5A
	Summary statistics for differentially expressed genes in the A. muciniphilatranscriptome for 14SM FR and FF groups using DESeq2. Features were filtered out if < 0.5 cpm in 2 samples.
	ORGANISM	ID	TAG	PRODUCT	baseMean	log2FoldChange	lfcSE	stat	pvalue	padj	Enriched
	AM BAA-835	NC_010655.1	GXM23_RS06360	Holliday junction resolvase RuvX	467.099	-5.732	0.267866	-21.3988	1.37e-101	2.74e-98	14SM FR
	AM BAA-835	NC_010655.1	GXM23_RS10405	aminodeoxychorismate synthase component I	840.939	-2.58681	0.226407	-11.4255	3.12e-30	2.08e-27	14SM FR
	AM BAA-835	NC_010655.1	GXM23_RS05625	ATP-dependent Clp protease ATP-binding subunit ClpX	811.651	2.32661	0.318707	7.30016	2.87e-13	1.44e-10	14SM FF
	AM BAA-835	NC_010655.1	GXM23_RS06345	50S ribosomal protein L28	370.277	-2.15259	0.299313	-7.19177	6.4e-13	2.56e-10	14SM FR
	AM BAA-835	NC_010655.1	GXM23_RS06340	hypothetical protein	113.265	-2.02158	0.283977	-7.1188	1.09e-12	3.63e-10	14SM FR
	AM BAA-835	NC_010655.1	GXM23_RS04185	hypothetical protein	16.164	-3.80529	0.609693	-6.24133	4.34e-10	1.24e-07	14SM FR
	AM BAA-835	NC_010655.1	GXM23_RS08755	hypothetical protein	197.558	1.70067	0.283583	5.9971	2.01e-09	5.02e-07	14SM FF
	AM BAA-835	NC_010655.1	GXM23_RS10995	hypothetical protein	120.018	2.0957	0.37344	5.61188	2e-08	4.44e-06	14SM FF
	AM BAA-835	NC_010655.1	GXM23_RS10120	UDP-N-acetylglucosamine 1-carboxyvinyltransferase	146.924	1.51456	0.273831	5.53101	3.18e-08	6.36e-06	14SM FF
	AM BAA-835	NC_010655.1	GXM23_RS07105	DNA polymerase IV	318.712	-4.96472	0.918046	-5.40792	6.38e-08	1.16e-05	14SM FR
	AM BAA-835	NC_010655.1	GXM23_RS07610	helicase-related protein	17.7425	-3.87006	0.727801	-5.31747	1.05e-07	1.75e-05	14SM FR
	AM BAA-835	NC_010655.1	GXM23_RS05970	site-specific integrase	147.84	-0.993194	0.18789	-5.28604	1.25e-07	1.92e-05	14SM FR
	AM BAA-835	NC_010655.1	GXM23_RS08765	bifunctional methylenetetrahydrofolate dehydrogenase/methenyltetrahydrofolate cyclohydrolase FolD	1294.93	1.55558	0.303512	5.12526	2.97e-07	4.24e-05	14SM FF
	AM BAA-835	NC_010655.1	GXM23_RS07375	hypothetical protein	72.3473	-1.45388	0.286914	-5.06729	4.04e-07	5.37e-05	14SM FR
	AM BAA-835	NC_010655.1	GXM23_RS02965	hypothetical protein	1588.03	1.35432	0.270786	5.00144	5.69e-07	7.11e-05	14SM FF
	AM BAA-835	NC_010655.1	GXM23_RS07785	excinuclease ABC subunit UvrA	46.486	-1.49207	0.30117	-4.95425	7.26e-07	8.53e-05	14SM FR
	AM BAA-835	NC_010655.1	GXM23_RS07865	alpha/beta hydrolase	49.782	1.64321	0.339976	4.83333	1.34e-06	0.000149038	14SM FF
	AM BAA-835	NC_010655.1	GXM23_RS12375	DNA polymerase III subunit gamma/tau	597.289	-0.959939	0.199375	-4.81475	1.47e-06	0.000154988	14SM FR
	AM BAA-835	NC_010655.1	GXM23_RS05115	peptidylprolyl isomerase	1300.26	-1.59055	0.343872	-4.62541	3.74e-06	0.000373488	14SM FR
	AM BAA-835	NC_010655.1	GXM23_RS03290	hypothetical protein	160.189	-0.995597	0.216268	-4.60353	4.15e-06	0.00039522	14SM FR
	AM BAA-835	NC_010655.1	GXM23_RS00485	hypothetical protein	59.5795	-1.47581	0.322093	-4.58193	4.61e-06	0.000418395	14SM FR
	AM BAA-835	NC_010655.1	GXM23_RS00690	PDZ domain-containing protein	10.5935	-2.73636	0.599246	-4.56634	4.96e-06	0.000431143	14SM FR
	AM BAA-835	NC_010655.1	GXM23_RS09325	Gfo/Idh/MocA family oxidoreductase	317.389	1.0382	0.231498	4.4847	7.3e-06	0.000607855	14SM FF
	AM BAA-835	NC_010655.1	GXM23_RS02385	pyruvate kinase	56.3466	1.52279	0.340314	4.47467	7.65e-06	0.000611611	14SM FF
	AM BAA-835	NC_010655.1	GXM23_RS07920	hypothetical protein	77.4864	-1.4641	0.340098	-4.30493	1.67e-05	0.00123611	14SM FR
	AM BAA-835	NC_010655.1	GXM23_RS00865	metallophosphoesterase	73.3538	-1.42475	0.336221	-4.23754	2.26e-05	0.00161257	14SM FR
	AM BAA-835	NC_010655.1	GXM23_RS01145	acetyl-CoA carboxylase biotin carboxyl carrier protein subunit	48.389	-1.74099	0.415572	-4.18939	2.8e-05	0.00192707	14SM FR
	AM BAA-835	NC_010655.1	GXM23_RS04365	trypsin-like peptidase domain-containing protein	3867.79	-0.984262	0.235985	-4.17087	3.03e-05	0.00202089	14SM FR
	AM BAA-835	NC_010655.1	GXM23_RS05560	autotransporter outer membrane beta-barrel domain-containing protein	5671.14	0.680308	0.165199	4.11812	3.82e-05	0.00246186	14SM FF
	AM BAA-835	NC_010655.1	GXM23_RS02670	transcriptional repressor	123.061	1.33385	0.324812	4.10654	4.02e-05	0.00249637	14SM FF
	AM BAA-835	NC_010655.1	GXM23_RS06995	PhoU domain-containing protein	90.7423	-1.02216	0.249418	-4.0982	4.16e-05	0.00249637	14SM FR
	AM BAA-835	NC_010655.1	GXM23_RS03210	Maf family protein	17.4537	4.58505	1.12006	4.09356	4.25e-05	0.00249637	14SM FF
	AM BAA-835	NC_010655.1	GXM23_RS10125	HU family DNA-binding protein	88.2832	-1.38801	0.34059	-4.0753	4.6e-05	0.00262334	14SM FR
	AM BAA-835	NC_010655.1	GXM23_RS08235	homoserine O-acetyltransferase	198.471	0.812442	0.199941	4.0634	4.84e-05	0.00268415	14SM FF
	AM BAA-835	NC_010655.1	GXM23_RS10780	alkyl sulfatase C-terminal domain-containing protein	250.805	-1.29721	0.320915	-4.04222	5.29e-05	0.00285921	14SM FR
	AM BAA-835	NC_010655.1	GXM23_RS01715	50S ribosomal protein L2	30.5619	2.45159	0.615461	3.98334	6.8e-05	0.00350571	14SM FF
	AM BAA-835	NC_010655.1	GXM23_RS06695	glutamine-hydrolyzing carbamoyl-phosphate synthase small subunit	232.209	-0.768761	0.199011	-3.8629	0.000112049	0.00546032	14SM FR
	AM BAA-835	NC_010655.1	GXM23_RS00595	NUDIX domain-containing protein	131.874	-0.904211	0.234521	-3.85556	0.000115465	0.00549282	14SM FR
	AM BAA-835	NC_010655.1	GXM23_RS05120	MFS transporter	634.371	-1.27737	0.332583	-3.84077	0.000122649	0.0056989	14SM FR
	AM BAA-835	NC_010655.1	GXM23_RS01710	30S ribosomal protein S19	88.6701	1.63007	0.434722	3.74969	0.000177054	0.00803987	14SM FF
	AM BAA-835	NC_010655.1	GXM23_RS09205	autotransporter outer membrane beta-barrel domain-containing protein	134.121	-1.33296	0.35756	-3.72794	0.000193048	0.00857131	14SM FR
	AM BAA-835	NC_010655.1	GXM23_RS10775	NUDIX domain-containing protein	141.675	-0.890754	0.239312	-3.72215	0.000197536	0.00857995	14SM FR
	AM BAA-835	NC_010655.1	GXM23_RS05360	ribosome-associated translation inhibitor RaiA	76.3509	1.31927	0.357056	3.69487	0.000220003	0.00935249	14SM FF
	AM BAA-835	NC_010655.1	GXM23_RS04295	protein phosphatase 2C domain-containing protein	19.9226	-1.46001	0.399278	-3.65661	0.000255568	0.010638	14SM FR
	AM BAA-835	NC_010655.1	GXM23_RS06640	biopolymer transporter ExbD	22.7241	1.77304	0.4871	3.63999	0.000272649	0.0110826	14SM FF
	AM BAA-835	NC_010655.1	GXM23_RS07230	hypothetical protein	202.335	0.917171	0.252275	3.63559	0.000277342	0.0110826	14SM FF
	AM BAA-835	NC_010655.1	GXM23_RS08715	hypothetical protein	357.74	-0.689199	0.190433	-3.61911	0.000295613	0.0115811	14SM FR
	AM BAA-835	NC_010655.1	GXM23_RS01955	AAA family ATPase	783.189	0.837405	0.232159	3.60703	0.000309717	0.0117499	14SM FF
	AM BAA-835	NC_010655.1	GXM23_RS03225	ROK family protein	77.8688	-1.04327	0.289364	-3.60539	0.000311683	0.0117499	14SM FR
	AM BAA-835	NC_010655.1	GXM23_RS04985	septal ring lytic transglycosylase RlpA family protein	1264.77	0.57859	0.162504	3.56047	0.000370191	0.0134651	14SM FF
	AM BAA-835	NC_010655.1	GXM23_RS02345	6,7-dimethyl-8-ribityllumazine synthase	221.791	0.765286	0.21496	3.56014	0.000370661	0.0134651	14SM FF
	AM BAA-835	NC_010655.1	GXM23_RS04665	ribonucleoside triphosphate reductase	5.19376	-5.15154	1.45153	-3.54905	0.000386622	0.0135855	14SM FR
	AM BAA-835	NC_010655.1	GXM23_RS03165	hypothetical protein	32.2899	1.61121	0.454065	3.5484	0.000387573	0.0135855	14SM FF
	AM BAA-835	NC_010655.1	GXM23_RS10650	M15 family metallopeptidase	65.357	1.03786	0.294599	3.52297	0.000426738	0.0147004	14SM FF
	AM BAA-835	NC_010655.1	GXM23_RS07000	aldose epimerase family protein	194.736	-0.923269	0.262862	-3.51237	0.000444135	0.0150404	14SM FR
	AM BAA-835	NC_010655.1	GXM23_RS06525	tRNA-Ile	3530.73	0.61045	0.174434	3.4996	0.000465952	0.0155162	14SM FF
	AM BAA-835	NC_010655.1	GXM23_RS05995	glycoside hydrolase family 95 protein	125.467	0.774281	0.222432	3.48098	0.000499587	0.0163635	14SM FF
	AM BAA-835	NC_010655.1	GXM23_RS05165	class I SAM-dependent methyltransferase	53.4086	-1.37682	0.396725	-3.47047	0.000519544	0.0167427	14SM FR
	AM BAA-835	NC_010655.1	GXM23_RS07175	hypothetical protein	3.97971	-4.20637	1.21678	-3.45696	0.000546312	0.0173259	14SM FR
	AM BAA-835	NC_010655.1	GXM23_RS04475	potassium-transporting ATPase subunit KdpB	572.248	-1.13633	0.329638	-3.4472	0.000566426	0.0176734	14SM FR
	AM BAA-835	NC_010655.1	GXM23_RS00585	RsmB/NOP family class I SAM-dependent RNA methyltransferase	26.4942	1.50945	0.438749	3.44034	0.000580979	0.0176734	14SM FF
	AM BAA-835	NC_010655.1	GXM23_RS07770	YkgJ family cysteine cluster protein	157.117	1.0284	0.299037	3.43903	0.000583807	0.0176734	14SM FF
	AM BAA-835	NC_010655.1	GXM23_RS03170	flotillin family protein	483.916	0.70753	0.207291	3.41322	0.000641994	0.0191448	14SM FF
	AM BAA-835	NC_010655.1	GXM23_RS05435	DUF2589 domain-containing protein	40.8259	-1.02684	0.301987	-3.40027	0.000673196	0.0197801	14SM FR
	AM BAA-835	NC_010655.1	GXM23_RS02235	pantoate--beta-alanine ligase	46.3915	-1.21076	0.357803	-3.38389	0.000714672	0.0206944	14SM FR
	AM BAA-835	NC_010655.1	GXM23_RS03655	ATP-binding cassette domain-containing protein	95.1261	-1.05051	0.315761	-3.32691	0.000878139	0.0240346	14SM FR
	AM BAA-835	NC_010655.1	GXM23_RS07480	hydrogenase expression/formation protein HypE	206.799	-0.847331	0.255829	-3.3121	0.000925989	0.0250017	14SM FR
	AM BAA-835	NC_010655.1	GXM23_RS02835	Sip1-related alpha-galactosidase	298.944	-0.663737	0.201419	-3.2953	0.000983165	0.0261915	14SM FR
	AM BAA-835	NC_010655.1	GXM23_RS03300	UvrB/UvrC motif-containing protein	71.9198	-0.865696	0.265301	-3.26307	0.00110211	0.028974	14SM FR
	AM BAA-835	NC_010655.1	GXM23_RS03845	7-carboxy-7-deazaguanine synthase QueE	30.4223	-1.51494	0.468941	-3.23055	0.00123553	0.0320596	14SM FR
	AM BAA-835	NC_010655.1	GXM23_RS12350	hypothetical protein	26025.3	0.682951	0.212654	3.21156	0.00132017	0.0338166	14SM FF
	AM BAA-835	NC_010655.1	GXM23_RS07765	bifunctional glutamate N-acetyltransferase/amino-acid acetyltransferase ArgJ	55.4142	1.07518	0.335502	3.2047	0.00135206	0.034195	14SM FF
	AM BAA-835	NC_010655.1	GXM23_RS04305	lysine--tRNA ligase	26.9581	1.37067	0.428828	3.19631	0.00139197	0.0347644	14SM FF
	AM BAA-835	NC_010655.1	GXM23_RS02055	hypothetical protein	92.4935	-0.861372	0.269965	-3.19068	0.0014194	0.0350119	14SM FR
	AM BAA-835	NC_010655.1	GXM23_RS09535	hypothetical protein	102.938	0.864139	0.271167	3.18674	0.00143884	0.0350587	14SM FF
	AM BAA-835	NC_010655.1	GXM23_RS00555	cytochrome c biogenesis protein CcsA	47.7268	1.79497	0.565252	3.17552	0.00149569	0.0355896	14SM FF
	AM BAA-835	NC_010655.1	GXM23_RS04980	bifunctional UDP-sugar hydrolase/5'-nucleotidase	365.347	0.551759	0.174003	3.17097	0.00151933	0.0355896	14SM FF
	AM BAA-835	NC_010655.1	GXM23_RS06985	phosphate ABC transporter substrate-binding protein	20.7005	-1.54112	0.486013	-3.17093	0.0015195	0.0355896	14SM FR
	AM BAA-835	NC_010655.1	GXM23_RS07590	hypothetical protein	33.9531	1.31833	0.416065	3.16857	0.00153188	0.0355896	14SM FF
	AM BAA-835	NC_010655.1	GXM23_RS10095	hypothetical protein	41.0607	1.06575	0.337532	3.15749	0.00159135	0.0364492	14SM FF
	AM BAA-835	NC_010655.1	GXM23_RS02495	DEAD/DEAH box helicase	86.1416	-0.881403	0.279373	-3.15493	0.00160537	0.0364492	14SM FR
	AM BAA-835	NC_010655.1	GXM23_RS01980	hypothetical protein	12.7179	-1.68106	0.535779	-3.1376	0.00170336	0.0378146	14SM FR
	AM BAA-835	NC_010655.1	GXM23_RS04180	acyl-CoA thioesterase	8.68511	-2.45887	0.785066	-3.13205	0.00173588	0.0381131	14SM FR
	AM BAA-835	NC_010655.1	GXM23_RS01470	16S ribosomal RNA	34.4585	-1.04464	0.334428	-3.12365	0.00178626	0.0382346	14SM FR
	AM BAA-835	NC_010655.1	GXM23_RS00080	DEAD/DEAH box helicase	1592.14	1.0727	0.343496	3.12288	0.00179091	0.0382346	14SM FF
	AM BAA-835	NC_010655.1	GXM23_RS06095	glycosyltransferase	4070.72	0.49467	0.158468	3.12158	0.00179883	0.0382346	14SM FF
	AM BAA-835	NC_010655.1	GXM23_RS04150	SagB/ThcOx family dehydrogenase	846.651	0.572902	0.185537	3.0878	0.00201646	0.0424093	14SM FF
	AM BAA-835	NC_010655.1	GXM23_RS10445	pyrimidine dimer DNA glycosylase/endonuclease V	7.91534	-2.08547	0.677158	-3.07973	0.00207186	0.0431205	14SM FR
	AM BAA-835	NC_010655.1	GXM23_RS09130	tRNA-Arg	56.789	1.00773	0.327609	3.076	0.00209798	0.043214	14SM FF
	AM BAA-835	NC_010655.1	GXM23_RS05815	heavy metal translocating P-type ATPase	4.71902	-3.43253	1.1203	-3.06393	0.0021845	0.0441113	14SM FR
	AM BAA-835	NC_010655.1	GXM23_RS09155	ADP-forming succinate--CoA ligase subunit beta	39.1518	1.25422	0.409758	3.06087	0.00220692	0.0441113	14SM FF
	AM BAA-835	NC_010655.1	GXM23_RS02085	DNA polymerase III subunit alpha	13.1587	2.04352	0.668277	3.05789	0.00222903	0.0441113	14SM FF
	AM BAA-835	NC_010655.1	GXM23_RS05820	hypothetical protein	18.3343	-1.9751	0.646551	-3.05482	0.00225193	0.0441113	14SM FR
	AM BAA-835	NC_010655.1	GXM23_RS05260	hypothetical protein	1812.86	0.629885	0.206752	3.04658	0.00231465	0.0444768	14SM FF
	AM BAA-835	NC_010655.1	GXM23_RS05390	alpha/beta hydrolase	113.054	-0.719553	0.237161	-3.03402	0.00241316	0.0454859	14SM FR
	AM BAA-835	NC_010655.1	GXM23_RS09260	threonine--tRNA ligase	20.5879	-1.65275	0.546199	-3.02591	0.00247883	0.0462869	14SM FR
	AM BAA-835	NC_010655.1	GXM23_RS12325	transcription termination factor Rho	381.312	-0.843456	0.279194	-3.02104	0.00251911	0.0466034	14SM FR
	AM BAA-835	NC_010655.1	GXM23_RS04425	LysM peptidoglycan-binding domain-containing protein	274.149	-0.554953	0.185661	-2.98906	0.00279836	0.0512947	14SM FR
	AM BAA-835	NC_010655.1	GXM23_RS05140	30S ribosome-binding factor RbfA	35.4366	-1.14453	0.383341	-2.98568	0.00282949	0.0513938	14SM FR
	AM BAA-835	NC_010655.1	GXM23_RS04975	DEAD/DEAH box helicase	452.644	0.913603	0.306485	2.98091	0.00287396	0.0517312	14SM FF
	AM BAA-835	NC_010655.1	GXM23_RS05925	DUF3313 family protein	102.78	-1.00327	0.337061	-2.97653	0.00291535	0.0520077	14SM FR
	AM BAA-835	NC_010655.1	GXM23_RS01720	50S ribosomal protein L23	163.068	2.08126	0.700025	2.97313	0.00294781	0.0521215	14SM FF
	AM BAA-835	NC_010655.1	GXM23_RS08870	hypothetical protein	83.8987	-0.725361	0.247462	-2.9312	0.00337653	0.0581579	14SM FR
	AM BAA-835	NC_010655.1	GXM23_RS04480	potassium-transporting ATPase subunit KdpC	42.7232	-1.08007	0.369436	-2.92358	0.00346032	0.0590916	14SM FR
	AM BAA-835	NC_010655.1	GXM23_RS08085	LptF/LptG family permease	164.35	0.740496	0.255648	2.89655	0.00377294	0.0633473	14SM FF
	AM BAA-835	NC_010655.1	GXM23_RS07130	S49 family peptidase	1553.58	0.622955	0.215726	2.88772	0.00388047	0.064608	14SM FF
	AM BAA-835	NC_010655.1	GXM23_RS08040	protein translocase subunit SecDF	304.19	0.625472	0.216793	2.88512	0.0039127	0.064608	14SM FF
	AM BAA-835	NC_010655.1	GXM23_RS02600	retropepsin-like aspartic protease	155.171	-0.625428	0.217198	-2.87952	0.00398278	0.0652262	14SM FR
	AM BAA-835	NC_010655.1	GXM23_RS12280	pseudouridine synthase	103.087	-1.37552	0.483632	-2.84414	0.0044531	0.0717524	14SM FR
	AM BAA-835	NC_010655.1	GXM23_RS01270	Eco57I restriction-modification methylase domain-containing protein	9.08061	2.06264	0.726354	2.83972	0.00451525	0.0718471	14SM FF
	AM BAA-835	NC_010655.1	GXM23_RS06320	phosphopyruvate hydratase	108.3	1.36391	0.481072	2.83515	0.00458048	0.0718471	14SM FF
	AM BAA-835	NC_010655.1	GXM23_RS02045	sigma-54-dependent Fis family transcriptional regulator	151.268	-1.21999	0.430542	-2.83363	0.00460232	0.0718471	14SM FR
	AM BAA-835	NC_010655.1	GXM23_RS00020	chromosomal replication initiator protein DnaA	104.342	-0.60855	0.214763	-2.83359	0.00460281	0.0718471	14SM FR
	AM BAA-835	NC_010655.1	GXM23_RS07085	recombination mediator RecR	76.7068	0.947215	0.336913	2.81145	0.00493187	0.0763867	14SM FF
	AM BAA-835	NC_010655.1	GXM23_RS05980	2-iminoacetate synthase ThiH	71.9164	-0.731939	0.260879	-2.80567	0.00502126	0.0771729	14SM FR
	AM BAA-835	NC_010655.1	GXM23_RS04880	N-acetylmuramoyl-L-alanine amidase	127.622	0.734621	0.263606	2.78681	0.00532297	0.0799646	14SM FF
	AM BAA-835	NC_010655.1	GXM23_RS01880	TonB-dependent receptor	62.2471	1.02161	0.36836	2.77339	0.0055476	0.0813414	14SM FF
	AM BAA-835	NC_010655.1	GXM23_RS05320	PEP-CTERM domain protein	207.778	0.535988	0.193307	2.77273	0.00555881	0.0813414	14SM FF
	AM BAA-835	NC_010655.1	GXM23_RS03220	serine/threonine-protein kinase	11.4846	-1.62502	0.586771	-2.76942	0.00561559	0.0813414	14SM FR
	AM BAA-835	NC_010655.1	GXM23_RS03890	thiazole synthase	398.428	-0.567271	0.204919	-2.76827	0.0056355	0.0813414	14SM FR
	AM BAA-835	NC_010655.1	GXM23_RS07395	SDR family oxidoreductase	69.1519	-0.717365	0.25943	-2.76516	0.0056895	0.0813414	14SM FR
	AM BAA-835	NC_010655.1	GXM23_RS07380	dihydropteroate synthase	140.165	0.77991	0.282108	2.76458	0.0056996	0.0813414	14SM FF
	AM BAA-835	NC_010655.1	GXM23_RS05325	PEP-CTERM sorting domain-containing protein	145.301	0.639127	0.231445	2.76147	0.00575421	0.081511	14SM FF
	AM BAA-835	NC_010655.1	GXM23_RS03880	flotillin-like protein FloA	140.058	-0.599135	0.217135	-2.75927	0.00579307	0.081511	14SM FR
	AM BAA-835	NC_010655.1	GXM23_RS01040	FtsX-like permease family protein	144.319	0.840698	0.306559	2.74237	0.00609977	0.0852262	14SM FF
	AM BAA-835	NC_010655.1	GXM23_RS02515	DoxX family protein	1181.8	0.92372	0.337138	2.73989	0.00614599	0.0852757	14SM FF
	AM BAA-835	NC_010655.1	GXM23_RS02865	KpsF/GutQ family sugar-phosphate isomerase	25.2377	1.26991	0.463968	2.73706	0.00619903	0.0854184	14SM FF
	AM BAA-835	NC_010655.1	GXM23_RS05755	sulfatase	57.8946	-0.875723	0.321001	-2.7281	0.00637008	0.0865896	14SM FR
	AM BAA-835	NC_010655.1	GXM23_RS06535	5S ribosomal RNA	402.009	0.509526	0.186925	2.72583	0.00641404	0.0865896	14SM FF
	AM BAA-835	NC_010655.1	GXM23_RS04320	cupin domain-containing protein	11.6199	-1.80273	0.66195	-2.72336	0.00646211	0.086653	14SM FR
	AM BAA-835	NC_010655.1	GXM23_RS02605	glycosyltransferase N-terminal domain-containing protein	611.878	0.698228	0.257524	2.71131	0.00670178	0.0884046	14SM FF
	AM BAA-835	NC_010655.1	GXM23_RS03480	glycosyltransferase family 4 protein	809.219	-0.993156	0.36633	-2.7111	0.00670613	0.0884046	14SM FR
	AM BAA-835	NC_010655.1	GXM23_RS07855	FAD-binding oxidoreductase	69.9739	0.796327	0.293832	2.71014	0.00672547	0.0884046	14SM FF
	AM BAA-835	NC_010655.1	GXM23_RS09160	histidinol dehydrogenase	13.1056	1.88039	0.695896	2.70211	0.0068901	0.0899257	14SM FF
	AM BAA-835	NC_010655.1	GXM23_RS10695	tetratricopeptide repeat protein	34.5506	1.15472	0.433012	2.66671	0.00765968	0.0981028	14SM FF
	AM BAA-835	NC_010655.1	GXM23_RS09665	alpha-amylase	388.329	-0.551844	0.207634	-2.65777	0.00786603	0.0997093	14SM FR
	AM BAA-835	NC_010655.1	GXM23_RS10455	hypothetical protein	10.2291	-2.46719	0.928577	-2.65696	0.00788492	0.0997093	14SM FR
	AM BAA-835	NC_010655.1	GXM23_RS02815	penicillin-binding transpeptidase domain-containing protein	23.3708	1.27393	0.482556	2.63996	0.00829152	0.10354	14SM FF
	AM BAA-835	NC_010655.1	GXM23_RS09605	aldo/keto reductase	107.767	-0.744923	0.282644	-2.63555	0.00840009	0.10385	14SM FR
	AM BAA-835	NC_010655.1	GXM23_RS03840	hypothetical protein	14.3428	-1.49259	0.569672	-2.62009	0.00879071	0.106448	14SM FR
	AM BAA-835	NC_010655.1	GXM23_RS03460	glycosyltransferase family 8 protein	99.8117	0.693122	0.265958	2.60614	0.00915695	0.108584	14SM FF
	AM BAA-835	NC_010655.1	GXM23_RS05520	cupin domain-containing protein	9.16732	-1.79068	0.687801	-2.60349	0.009228	0.108584	14SM FR
	AM BAA-835	NC_010655.1	GXM23_RS07630	hypothetical protein	219.242	-0.62183	0.238849	-2.60344	0.00922929	0.108584	14SM FR
	AM BAA-835	NC_010655.1	GXM23_RS04810	efflux RND transporter periplasmic adaptor subunit	552.185	0.512587	0.19708	2.6009	0.00929785	0.108584	14SM FF
	AM BAA-835	NC_010655.1	GXM23_RS05125	carbon starvation CstA family protein	132.802	-0.940446	0.361713	-2.59998	0.00932301	0.108584	14SM FR
	AM BAA-835	NC_010655.1	GXM23_RS02170	nicotinate (nicotinamide) nucleotide adenylyltransferase	63.4718	-0.751624	0.289092	-2.59995	0.00932379	0.108584	14SM FR
	AM BAA-835	NC_010655.1	GXM23_RS01455	23S ribosomal RNA	11.0262	-1.34494	0.517748	-2.59767	0.00938574	0.108584	14SM FR
	AM BAA-835	NC_010655.1	GXM23_RS07525	PepSY-like domain-containing protein	46.6828	-1.05128	0.405206	-2.59444	0.00947448	0.108584	14SM FR
	AM BAA-835	NC_010655.1	GXM23_RS04140	gamma carbonic anhydrase family protein	25.8779	-1.25641	0.4845	-2.59321	0.00950856	0.108584	14SM FR
	AM BAA-835	NC_010655.1	GXM23_RS06690	GDP-mannose 4,6-dehydratase	288.82	-0.512766	0.19774	-2.59313	0.00951061	0.108584	14SM FR
	AM BAA-835	NC_010655.1	GXM23_RS10840	thymidylate synthase	193.413	-0.531566	0.205236	-2.59002	0.00959705	0.108948	14SM FR
	AM BAA-835	NC_010655.1	GXM23_RS07790	polymer-forming cytoskeletal protein	70.1006	-0.735649	0.285925	-2.57287	0.0100858	0.11321	14SM FR
	AM BAA-835	NC_010655.1	GXM23_RS00685	hypothetical protein	27.2826	-1.14651	0.446744	-2.56636	0.0102773	0.114716	14SM FR
	AM BAA-835	NC_010655.1	GXM23_RS05130	PEP-CTERM sorting domain-containing protein	100.713	-0.989345	0.387615	-2.55239	0.0106987	0.116801	14SM FR
	AM BAA-835	NC_010655.1	GXM23_RS10465	methionine synthase	4.65715	-3.15683	1.23705	-2.55191	0.0107135	0.116801	14SM FR
	AM BAA-835	NC_010655.1	GXM23_RS00075	hypothetical protein	299.483	2.17183	0.851528	2.55051	0.0107565	0.116801	14SM FF
	AM BAA-835	NC_010655.1	GXM23_RS09970	biopolymer transporter ExbD	11.697	-2.04834	0.805149	-2.54405	0.0109576	0.118342	14SM FR
	AM BAA-835	NC_010655.1	GXM23_RS04640	response regulator	208.448	0.475084	0.187084	2.53942	0.0111037	0.119275	14SM FF
	AM BAA-835	NC_010655.1	GXM23_RS05570	DNA-directed RNA polymerase subunit beta	498.577	0.492292	0.194282	2.53391	0.0112799	0.12052	14SM FF
	AM BAA-835	NC_010655.1	GXM23_RS08410	tRNA (adenosine(37)-N6)-threonylcarbamoyltransferase complex dimerization subunit type 1 TsaB	75.865	-0.667516	0.26447	-2.52398	0.0116035	0.122666	14SM FR
	AM BAA-835	NC_010655.1	GXM23_RS01005	PDZ domain-containing protein	109.876	-0.877375	0.348443	-2.51799	0.0118026	0.123886	14SM FR
	AM BAA-835	NC_010655.1	GXM23_RS09985	glycosyltransferase	37.9872	-0.963416	0.383095	-2.51482	0.0119092	0.123886	14SM FR
	AM BAA-835	NC_010655.1	GXM23_RS06455	phosphoenolpyruvate carboxykinase (GTP)	227.982	0.538429	0.214247	2.51312	0.011967	0.123886	14SM FF
	AM BAA-835	NC_010655.1	GXM23_RS02335	glutamine--tRNA ligase/YqeY domain fusion protein	189.476	0.679095	0.271877	2.4978	0.0124965	0.128041	14SM FF
	AM BAA-835	NC_010655.1	GXM23_RS09300	UTP--glucose-1-phosphate uridylyltransferase	253.137	0.59759	0.239492	2.49524	0.0125872	0.128313	14SM FF
	AM BAA-835	NC_010655.1	GXM23_RS07860	DOMON-like domain-containing protein	163.214	0.716094	0.28787	2.48756	0.0128624	0.130452	14SM FF
	AM BAA-835	NC_010655.1	GXM23_RS11040	hypothetical protein	51.4733	0.798642	0.322035	2.47998	0.0131388	0.132583	14SM FF
	AM BAA-835	NC_010655.1	GXM23_RS08060	DNA-directed RNA polymerase subunit alpha	583.381	0.493267	0.199381	2.474	0.0133611	0.134148	14SM FF
	AM BAA-835	NC_010655.1	GXM23_RS10985	tRNA-Val	266.804	-0.634305	0.25705	-2.46763	0.0136012	0.135876	14SM FR
	AM BAA-835	NC_010655.1	GXM23_RS08505	adenylyltransferase/cytidyltransferase family protein	3.43638	-2.8171	1.14441	-2.46162	0.0138311	0.13677	14SM FR
	AM BAA-835	NC_010655.1	GXM23_RS01055	DUF3784 domain-containing protein	19.0045	1.15382	0.469096	2.45968	0.0139062	0.13677	14SM FF
	AM BAA-835	NC_010655.1	GXM23_RS01940	ribosome silencing factor	111.125	-0.672787	0.273719	-2.45795	0.0139733	0.13677	14SM FR
	AM BAA-835	NC_010655.1	GXM23_RS04435	lipid A deacylase LpxR family protein	144.787	-0.703587	0.287277	-2.44916	0.0143191	0.13821	14SM FR
	AM BAA-835	NC_010655.1	GXM23_RS03730	excinuclease ABC subunit UvrA	284.497	0.434535	0.178887	2.4291	0.0151364	0.144701	14SM FF
	AM BAA-835	NC_010655.1	GXM23_RS08200	indole-3-glycerol-phosphate synthase	271.807	-0.512571	0.211438	-2.42421	0.0153416	0.145965	14SM FR
	AM BAA-835	NC_010655.1	GXM23_RS06990	phosphate ABC transporter ATP-binding protein PstB	27.4676	-0.8919	0.368373	-2.42119	0.0154698	0.146487	14SM FR
	AM BAA-835	NC_010655.1	GXM23_RS02070	two-component regulator propeller domain-containing protein	34.592	0.956946	0.396081	2.41603	0.0156906	0.147876	14SM FF
	AM BAA-835	NC_010655.1	GXM23_RS08130	helicase-related protein	12.1266	1.53561	0.637933	2.40716	0.0160769	0.150806	14SM FF
	AM BAA-835	NC_010655.1	GXM23_RS06125	hypothetical protein	133.498	0.549267	0.229186	2.3966	0.0165478	0.154498	14SM FF
	AM BAA-835	NC_010655.1	GXM23_RS04190	SDR family oxidoreductase	4.81209	-2.54589	1.06447	-2.3917	0.0167706	0.154942	14SM FR
	AM BAA-835	NC_010655.1	GXM23_RS07830	16S rRNA (uracil(1498)-N(3))-methyltransferase	10.2862	-1.42492	0.595892	-2.39125	0.0167913	0.154942	14SM FR
	AM BAA-835	NC_010655.1	GXM23_RS05710	hypothetical protein	29.4415	-1.10018	0.460239	-2.39044	0.016828	0.154942	14SM FR
	AM BAA-835	NC_010655.1	GXM23_RS08775	diacylglycerol kinase family protein	117.521	-0.55232	0.231246	-2.38846	0.0169193	0.155068	14SM FR
	AM BAA-835	NC_010655.1	GXM23_RS04100	glycosyltransferase family 10	18.0594	1.37914	0.579839	2.37848	0.0173841	0.158601	14SM FF
	AM BAA-835	NC_010655.1	GXM23_RS06460	N-acetylmuramoyl-L-alanine amidase	33.4933	-0.884057	0.372422	-2.37381	0.0176057	0.159374	14SM FR
	AM BAA-835	NC_010655.1	GXM23_RS03135	hypothetical protein	13.8135	-1.19288	0.5034	-2.36964	0.0178054	0.159374	14SM FR
	AM BAA-835	NC_010655.1	GXM23_RS09690	hypothetical protein	5.1832	-2.34614	0.990672	-2.36823	0.0178733	0.159374	14SM FR
	AM BAA-835	NC_010655.1	GXM23_RS04255	PEP-CTERM sorting domain-containing protein	26.3609	1.09223	0.461265	2.36789	0.0178896	0.159374	14SM FF
	AM BAA-835	NC_010655.1	GXM23_RS09890	alanine racemase	373.716	0.641208	0.271149	2.36478	0.0180406	0.159374	14SM FF
	AM BAA-835	NC_010655.1	GXM23_RS01740	elongation factor G	54.877	-0.754456	0.31908	-2.36447	0.0180558	0.159374	14SM FR
	AM BAA-835	NC_010655.1	GXM23_RS07815	DUF167 domain-containing protein	3824.69	0.490956	0.207662	2.36421	0.0180686	0.159374	14SM FF
	AM BAA-835	NC_010655.1	GXM23_RS07875	exosortase/archaeosortase family protein	46.7173	-0.831228	0.351705	-2.36342	0.0181071	0.159374	14SM FR
	AM BAA-835	NC_010655.1	GXM23_RS01185	single-strand selective monofunctional uracil-DNA glycosylase	61.4611	0.749363	0.318112	2.35566	0.01849	0.160815	14SM FF
	AM BAA-835	NC_010655.1	GXM23_RS07180	hypothetical protein	23.4911	1.05924	0.449742	2.35521	0.0185123	0.160815	14SM FF
	AM BAA-835	NC_010655.1	GXM23_RS04905	M60 family metallopeptidase	61.0348	-0.75941	0.323016	-2.351	0.018723	0.161253	14SM FR
	AM BAA-835	NC_010655.1	GXM23_RS04020	3-deoxy-7-phosphoheptulonate synthase	33.96	0.919725	0.391541	2.34898	0.0188247	0.161253	14SM FF
	AM BAA-835	NC_010655.1	GXM23_RS00605	ABC transporter ATP-binding protein	82.931	-0.549772	0.234148	-2.34797	0.018876	0.161253	14SM FR
	AM BAA-835	NC_010655.1	GXM23_RS05205	sugar transferase	10.7164	-1.62059	0.690262	-2.34778	0.0188855	0.161253	14SM FR
	AM BAA-835	NC_010655.1	GXM23_RS04110	glycosyltransferase family 10	339.853	0.612534	0.261202	2.34506	0.0190242	0.161746	14SM FF
	AM BAA-835	NC_010655.1	GXM23_RS09135	ATP-dependent DNA helicase RecQ	68.2906	0.658367	0.281044	2.34258	0.019151	0.162135	14SM FF
	AM BAA-835	NC_010655.1	GXM23_RS06645	tetratricopeptide repeat protein	447.572	0.468404	0.200655	2.33438	0.019576	0.165033	14SM FF
	AM BAA-835	NC_010655.1	GXM23_RS01250	tetratricopeptide repeat protein	1167.66	0.473755	0.203174	2.33177	0.0197126	0.165486	14SM FF
	AM BAA-835	NC_010655.1	GXM23_RS01205	hypothetical protein	24.9444	-1.01007	0.433632	-2.32933	0.0198418	0.165874	14SM FR
	AM BAA-835	NC_010655.1	GXM23_RS05000	50S ribosomal protein L5	119.852	-0.519601	0.223298	-2.32694	0.0199686	0.166239	14SM FR
	AM BAA-835	NC_010655.1	GXM23_RS10970	ferritin family protein	74.7228	1.23235	0.530411	2.32338	0.0201588	0.166633	14SM FF
	AM BAA-835	NC_010655.1	GXM23_RS12315	hypothetical protein	89.0532	-0.69232	0.298037	-2.32293	0.0201828	0.166633	14SM FR
	AM BAA-835	NC_010655.1	GXM23_RS01400	hypothetical protein	88.0845	0.636636	0.274304	2.32091	0.0202917	0.166843	14SM FF
	AM BAA-835	NC_010655.1	GXM23_RS09165	Na+-dependent transporter-like protein	17.4939	1.24371	0.536748	2.31713	0.0204969	0.167839	14SM FF
	AM BAA-835	NC_010655.1	GXM23_RS02910	GreA/GreB family elongation factor	91.0789	-0.677617	0.292764	-2.31455	0.0206377	0.168303	14SM FR
	AM BAA-835	NC_010655.1	GXM23_RS01230	DASS family sodium-coupled anion symporter	20.0521	-1.00422	0.435552	-2.30562	0.0211317	0.171363	14SM FR
	AM BAA-835	NC_010655.1	GXM23_RS05765	glycosyltransferase	80.8845	-1.0116	0.439109	-2.30375	0.0212364	0.171363	14SM FR
	AM BAA-835	NC_010655.1	GXM23_RS06315	septum formation initiator family protein	67.1516	0.628059	0.272959	2.30093	0.0213957	0.171363	14SM FF
	AM BAA-835	NC_010655.1	GXM23_RS06450	PEP-CTERM sorting domain-containing protein	137.045	0.464083	0.201707	2.30078	0.0214041	0.171363	14SM FF
	AM BAA-835	NC_010655.1	GXM23_RS01515	phosphate acyltransferase PlsX	229.605	0.431426	0.187567	2.30011	0.0214419	0.171363	14SM FF
	AM BAA-835	NC_010655.1	GXM23_RS05905	pilus assembly protein PilM	70.876	-0.657115	0.285951	-2.298	0.0215617	0.171635	14SM FR
	AM BAA-835	NC_010655.1	GXM23_RS05965	autotransporter outer membrane beta-barrel domain-containing protein	153.983	0.655583	0.285584	2.29558	0.0216997	0.172047	14SM FF
	AM BAA-835	NC_010655.1	GXM23_RS08890	glycoside hydrolase family 2	60.8392	-0.774025	0.337977	-2.29017	0.0220115	0.17383	14SM FR
	AM BAA-835	NC_010655.1	GXM23_RS01530	histidine triad nucleotide-binding protein	285.261	0.460846	0.202407	2.27683	0.0227964	0.179319	14SM FF
	AM BAA-835	NC_010655.1	GXM23_RS12210	PTS sugar transporter subunit IIA	201.161	0.592893	0.261392	2.26821	0.0233162	0.181975	14SM FF
	AM BAA-835	NC_010655.1	GXM23_RS01030	acyl-ACP--UDP-N-acetylglucosamine O-acyltransferase	128.236	0.742478	0.328552	2.25985	0.0238305	0.184853	14SM FF
	AM BAA-835	NC_010655.1	GXM23_RS03900	HAD hydrolase-like protein	15.2192	-1.56822	0.694531	-2.25795	0.0239487	0.184853	14SM FR
	AM BAA-835	NC_010655.1	GXM23_RS04335	imidazole glycerol phosphate synthase subunit HisF	2.28543	-2.89969	1.28554	-2.25561	0.0240949	0.18516	14SM FR
	AM BAA-835	NC_010655.1	GXM23_RS03265	ribonuclease III	122.124	0.625854	0.277683	2.25384	0.0242062	0.185303	14SM FF
	AM BAA-835	NC_010655.1	GXM23_RS04560	argininosuccinate lyase	52.8601	0.994149	0.442445	2.24694	0.0246437	0.186508	14SM FF
	AM BAA-835	NC_010655.1	GXM23_RS01225	efflux RND transporter permease subunit	142.298	0.737993	0.329338	2.24084	0.0250367	0.188768	14SM FF
	AM BAA-835	NC_010655.1	GXM23_RS06250	DUF418 domain-containing protein	79.1377	0.535594	0.239598	2.23539	0.0253917	0.19001	14SM FF
	AM BAA-835	NC_010655.1	GXM23_RS05655	tetratricopeptide repeat protein	729.833	0.53871	0.241235	2.23314	0.02554	0.19038	14SM FF
	AM BAA-835	NC_010655.1	GXM23_RS08090	alpha/beta hydrolase	384.386	0.487222	0.218314	2.23175	0.0256317	0.19038	14SM FF
	AM BAA-835	NC_010655.1	GXM23_RS04285	NAD(P)H-dependent glycerol-3-phosphate dehydrogenase	50.0841	-0.994012	0.446112	-2.22817	0.0258694	0.191433	14SM FR
	AM BAA-835	NC_010655.1	GXM23_RS07805	hypothetical protein	68.9925	-0.817617	0.368952	-2.21605	0.0266879	0.196038	14SM FR
	AM BAA-835	NC_010655.1	GXM23_RS08340	DUF6056 family protein	135.34	0.570569	0.258251	2.20936	0.0271496	0.198699	14SM FF
	AM BAA-835	NC_010655.1	GXM23_RS05430	hypothetical protein	45.0091	-0.922782	0.418001	-2.20761	0.0272716	0.198864	14SM FR
	AM BAA-835	NC_010655.1	GXM23_RS00870	hypothetical protein	109.643	-0.540445	0.245084	-2.20514	0.0274443	0.199395	14SM FR
	AM BAA-835	NC_010655.1	GXM23_RS07220	phage terminase large subunit family protein	198.167	0.625049	0.283804	2.2024	0.0276373	0.20007	14SM FF
	AM BAA-835	NC_010655.1	GXM23_RS12200	DUF4065 domain-containing protein	26.6378	0.950282	0.432818	2.19557	0.0281228	0.202849	14SM FF
	AM BAA-835	NC_010655.1	GXM23_RS05180	ATP-binding cassette domain-containing protein	103.85	-0.498084	0.227107	-2.19317	0.0282954	0.20336	14SM FR
	AM BAA-835	NC_010655.1	GXM23_RS05975	uracil-DNA glycosylase	20.1249	-1.06867	0.488121	-2.18934	0.0285719	0.204209	14SM FR
	AM BAA-835	NC_010655.1	GXM23_RS03910	diaminopimelate decarboxylase	37.0521	-0.864353	0.394914	-2.18871	0.0286179	0.204209	14SM FR
	AM BAA-835	NC_010655.1	GXM23_RS01210	hypothetical protein	207.295	-0.588497	0.270379	-2.17656	0.0295133	0.209387	14SM FR
	AM BAA-835	NC_010655.1	GXM23_RS06230	hypothetical protein	754.305	-0.370732	0.170371	-2.17603	0.0295531	0.209387	14SM FR
	AM BAA-835	NC_010655.1	GXM23_RS09520	hypothetical protein	28.0565	0.84646	0.389743	2.17184	0.0298677	0.210868	14SM FF
	AM BAA-835	NC_010655.1	GXM23_RS06870	FKBP-type peptidyl-prolyl cis-trans isomerase N-terminal domain-containing protein	2.16893	-2.87799	1.33678	-2.15293	0.0313245	0.220374	14SM FR
	AM BAA-835	NC_010655.1	GXM23_RS05425	DUF2589 domain-containing protein	30.3549	-0.980973	0.456109	-2.15074	0.0314965	0.220807	14SM FR
	AM BAA-835	NC_010655.1	GXM23_RS05500	peptidylprolyl isomerase	114.277	0.642299	0.301101	2.13317	0.0329111	0.227696	14SM FF
	AM BAA-835	NC_010655.1	GXM23_RS08230	OsmC family protein	115.288	3.06697	1.43805	2.13273	0.0329473	0.227696	14SM FF
	AM BAA-835	NC_010655.1	GXM23_RS12355	RHS repeat-associated core domain-containing protein	98.435	0.550557	0.259213	2.12395	0.033674	0.231205	14SM FF
	AM BAA-835	NC_010655.1	GXM23_RS02950	glycoside hydrolase family 2	91.8728	-0.619029	0.292051	-2.11959	0.0340405	0.232921	14SM FR
	AM BAA-835	NC_010655.1	GXM23_RS01385	SagB/ThcOx family dehydrogenase	59.0908	-0.772819	0.3649	-2.11789	0.0341841	0.233105	14SM FR
	AM BAA-835	NC_010655.1	GXM23_RS04645	ATP-binding protein	3.28541	-2.64436	1.25201	-2.1121	0.0346779	0.235314	14SM FR
	AM BAA-835	NC_010655.1	GXM23_RS02590	phosphopantothenoylcysteine decarboxylase	245.411	-0.427983	0.203047	-2.10781	0.0350476	0.236358	14SM FR
	AM BAA-835	NC_010655.1	GXM23_RS10370	peptidase T	121.551	-0.675713	0.320755	-2.10663	0.0351495	0.236358	14SM FR
	AM BAA-835	NC_010655.1	GXM23_RS00640	tRNA (N6-threonylcarbamoyladenosine(37)-N6)-methyltransferase TrmO	421.461	0.486739	0.231191	2.10536	0.0352604	0.236358	14SM FF
	AM BAA-835	NC_010655.1	GXM23_RS05010	50S ribosomal protein L6	69.904	1.89897	0.902515	2.10409	0.0353709	0.236358	14SM FF
	AM BAA-835	NC_010655.1	GXM23_RS09895	ATP-binding cassette domain-containing protein	9.75566	-1.2733	0.605556	-2.10269	0.0354929	0.236383	14SM FR
	AM BAA-835	NC_010655.1	GXM23_RS05535	sulfatase	43.9956	0.843122	0.404141	2.0862	0.0369601	0.245336	14SM FF
	AM BAA-835	NC_010655.1	GXM23_RS02310	ankyrin repeat domain-containing protein	181.074	0.594258	0.285898	2.07857	0.0376573	0.249136	14SM FF
	AM BAA-835	NC_010655.1	GXM23_RS00550	glutamyl-tRNA reductase	35.1743	1.3763	0.664861	2.07006	0.038447	0.252688	14SM FF
	AM BAA-835	NC_010655.1	GXM23_RS12245	glycoside hydrolase family 16 protein	57.2329	0.839948	0.406399	2.0668	0.0387527	0.253327	14SM FF
	AM BAA-835	NC_010655.1	GXM23_RS09530	hypothetical protein	62.9693	0.527943	0.255499	2.06632	0.0387979	0.253327	14SM FF
	AM BAA-835	NC_010655.1	GXM23_RS01535	L-threonylcarbamoyladenylate synthase	367.672	0.413946	0.200499	2.06458	0.0389627	0.253575	14SM FF
	AM BAA-835	NC_010655.1	GXM23_RS08900	replication-associated recombination protein A	769.33	0.44394	0.215788	2.0573	0.0396576	0.255595	14SM FF
	AM BAA-835	NC_010655.1	GXM23_RS05365	tRNA-Met	98.9278	0.750363	0.364937	2.05614	0.0397688	0.255595	14SM FF
	AM BAA-835	NC_010655.1	GXM23_RS02360	23S rRNA (adenine(2503)-C(2))-methyltransferase RlmN	94.7232	-0.545267	0.265295	-2.05532	0.0398476	0.255595	14SM FR
	AM BAA-835	NC_010655.1	GXM23_RS02470	aminomethyl-transferring glycine dehydrogenase	112.804	-0.460136	0.223949	-2.05465	0.0399127	0.255595	14SM FR
	AM BAA-835	NC_010655.1	GXM23_RS07455	histidine--tRNA ligase	355.399	0.398063	0.19411	2.05071	0.0402957	0.257223	14SM FF
	AM BAA-835	NC_010655.1	GXM23_RS09220	thioesterase	205.826	0.537662	0.263424	2.04105	0.0412456	0.260586	14SM FF
	AM BAA-835	NC_010655.1	GXM23_RS09010	porin family protein	6.41971	1.8084	0.886292	2.04041	0.0413096	0.260586	14SM FF
	AM BAA-835	NC_010655.1	GXM23_RS01835	hypothetical protein	65.2203	0.728656	0.357151	2.04019	0.0413313	0.260586	14SM FF
	AM BAA-835	NC_010655.1	GXM23_RS00600	efflux RND transporter periplasmic adaptor subunit	45.3239	-0.792583	0.388831	-2.03837	0.0415128	0.260586	14SM FR
	AM BAA-835	NC_010655.1	GXM23_RS00085	hypothetical protein	501.139	0.346212	0.170059	2.03583	0.0417676	0.260586	14SM FF
	AM BAA-835	NC_010655.1	GXM23_RS02585	cysteine desulfurase family protein	151.051	-0.397503	0.1953	-2.03535	0.0418161	0.260586	14SM FR
	AM BAA-835	NC_010655.1	GXM23_RS08975	nicotinate-nucleotide--dimethylbenzimidazole phosphoribosyltransferase	305.094	-0.481026	0.236436	-2.03448	0.0419028	0.260586	14SM FR
	AM BAA-835	NC_010655.1	GXM23_RS07100	peptide-methionine (R)-S-oxide reductase	66.9162	-0.669682	0.331242	-2.02173	0.0432039	0.265824	14SM FR
	AM BAA-835	NC_010655.1	GXM23_RS10410	aminodeoxychorismate/anthranilate synthase component II	58.0634	0.720983	0.356677	2.02139	0.0432396	0.265824	14SM FF
	AM BAA-835	NC_010655.1	GXM23_RS05895	Amuc_1099 family pilus-like system protein	68.534	-0.606398	0.300413	-2.01855	0.0435345	0.266713	14SM FR
	AM BAA-835	NC_010655.1	GXM23_RS10910	GDSL-type esterase/lipase family protein	1094.66	0.482246	0.239041	2.01743	0.0436512	0.266713	14SM FF
	AM BAA-835	NC_010655.1	GXM23_RS05475	hypothetical protein	23.9893	1.02008	0.506065	2.01572	0.0438295	0.266986	14SM FF
	AM BAA-835	NC_010655.1	GXM23_RS05245	hypothetical protein	107.818	-0.545512	0.27262	-2.001	0.0453925	0.274831	14SM FR
	AM BAA-835	NC_010655.1	GXM23_RS02725	hypothetical protein	129.601	0.546561	0.273729	1.99672	0.0458554	0.276795	14SM FF
	AM BAA-835	NC_010655.1	GXM23_RS00015	NUDIX hydrolase	133.579	-0.435888	0.21915	-1.98899	0.0467022	0.281057	14SM FR
	AM BAA-835	NC_010655.1	GXM23_RS04450	hypothetical protein	154.363	0.409227	0.205932	1.98719	0.0469013	0.281408	14SM FF
	AM BAA-835	NC_010655.1	GXM23_RS07060	mechanosensitive ion channel family protein	29.7941	0.926962	0.467735	1.98181	0.0475005	0.28415	14SM FF
	AM BAA-835	NC_010655.1	GXM23_RS03355	protein phosphatase 2C domain-containing protein	35.1294	-0.667047	0.337745	-1.975	0.048268	0.286875	14SM FR
	AM BAA-835	NC_010655.1	GXM23_RS10815	tRNA-Asp	314.261	0.636442	0.322729	1.97206	0.0486027	0.286875	14SM FF
	AM BAA-835	NC_010655.1	GXM23_RS06530	23S ribosomal RNA	332.264	0.361993	0.18361	1.97153	0.0486631	0.286875	14SM FF
	AM BAA-835	NC_010655.1	GXM23_RS04135	DUF151 domain-containing protein	186.127	-0.494643	0.251595	-1.96603	0.0492956	0.286875	14SM FR
	AM BAA-835	NC_010655.1	GXM23_RS01435	4-hydroxy-tetrahydrodipicolinate reductase	62.1108	-0.578257	0.294404	-1.96416	0.0495117	0.286875	14SM FR
	AM BAA-835	NC_010655.1	GXM23_RS09980	glycoside hydrolase family 57 protein	113.695	-0.613327	0.312291	-1.96396	0.0495344	0.286875	14SM FR
	AM BAA-835	NC_010655.1	GXM23_RS03000	endonuclease III	809.824	0.395017	0.201204	1.96327	0.0496151	0.286875	14SM FF
	AM BAA-835	NC_010655.1	GXM23_RS00560	GTP cyclohydrolase FolE2	62.984	1.95745	0.997255	1.96283	0.0496655	0.286875	14SM FF
	AM BAA-835	NC_010655.1	GXM23_RS06205	aminotransferase class I/II-fold pyridoxal phosphate-dependent enzyme	177.876	0.445452	0.227011	1.96225	0.0497334	0.286875	14SM FF
	AM BAA-835	NC_010655.1	GXM23_RS01605	hypothetical protein	96.7665	-0.472231	0.240713	-1.96181	0.0497851	0.286875	14SM FR
	AM BAA-835	NC_010655.1	GXM23_RS00940	phage holin family protein	60.2266	-0.590936	0.30127	-1.96148	0.0498226	0.286875	14SM FR
	AM BAA-835	NC_010655.1	GXM23_RS09085	ferritin	218.668	0.536675	0.274032	1.95844	0.0501783	0.287874	14SM FF
	AM BAA-835	NC_010655.1	GXM23_RS07045	polymer-forming cytoskeletal protein	68.429	0.713444	0.36446	1.95754	0.0502843	0.287874	14SM FF
	AM BAA-835	NC_010655.1	GXM23_RS09050	cytochrome ubiquinol oxidase subunit I	467.464	0.410533	0.209872	1.95611	0.0504522	0.28801	14SM FF
	AM BAA-835	NC_010655.1	GXM23_RS03485	acyltransferase	44.5936	-0.882519	0.452208	-1.95158	0.0509883	0.289449	14SM FR
	AM BAA-835	NC_010655.1	GXM23_RS10805	dihydroorotase	53.9718	0.552078	0.282895	1.95153	0.050994	0.289449	14SM FF
	AM BAA-835	NC_010655.1	GXM23_RS09410	YggS family pyridoxal phosphate-dependent enzyme	49.6837	0.615451	0.315851	1.94855	0.0513489	0.289881	14SM FF
	AM BAA-835	NC_010655.1	GXM23_RS07310	hypothetical protein	110.848	-0.574234	0.294712	-1.94846	0.0513603	0.289881	14SM FR
	AM BAA-835	NC_010655.1	GXM23_RS03720	helix-turn-helix domain-containing protein	33.7554	0.994637	0.511032	1.94633	0.0516152	0.290499	14SM FF
	AM BAA-835	NC_010655.1	GXM23_RS07240	hypothetical protein	68.0007	0.549166	0.282565	1.9435	0.0519554	0.291592	14SM FF
	AM BAA-835	NC_010655.1	GXM23_RS01125	TIGR03790 family protein	57.9383	0.705452	0.363515	1.94064	0.0523021	0.291607	14SM FF
	AM BAA-835	NC_010655.1	GXM23_RS09140	tRNA-Ser	48.3576	0.76348	0.393493	1.94026	0.0523481	0.291607	14SM FF
	AM BAA-835	NC_010655.1	GXM23_RS09070	phosphotransferase	74.842	-0.473309	0.24399	-1.93987	0.0523958	0.291607	14SM FR
	AM BAA-835	NC_010655.1	GXM23_RS06325	LL-diaminopimelate aminotransferase	64.4468	0.572085	0.295093	1.93866	0.0525425	0.291611	14SM FF
	AM BAA-835	NC_010655.1	GXM23_RS03020	uracil-DNA glycosylase	92.7478	0.434339	0.224444	1.93518	0.0529681	0.293158	14SM FF
	AM BAA-835	NC_010655.1	GXM23_RS01895	MFS transporter	315.767	-0.653388	0.338348	-1.93111	0.0534693	0.295115	14SM FR
	AM BAA-835	NC_010655.1	GXM23_RS04555	sulfate permease	245.151	-0.469063	0.244034	-1.92212	0.0545906	0.300474	14SM FR
	AM BAA-835	NC_010655.1	GXM23_RS03740	PEP-CTERM sorting domain-containing protein	9.21566	1.36865	0.712934	1.91974	0.0548912	0.301298	14SM FF
	AM BAA-835	NC_010655.1	GXM23_RS05270	hypothetical protein	499.46	0.497288	0.259302	1.91779	0.0551374	0.301418	14SM FF
	AM BAA-835	NC_010655.1	GXM23_RS00350	alpha-N-acetylglucosaminidase	3.48015	2.47429	1.29102	1.91654	0.0552961	0.301418	14SM FF
	AM BAA-835	NC_010655.1	GXM23_RS05230	glycosyltransferase	178.076	-0.453482	0.236778	-1.91522	0.0554651	0.301418	14SM FR
	AM BAA-835	NC_010655.1	GXM23_RS08750	Amuc_1098 family type IV pilus outer membrane protein	193.595	-0.346406	0.180909	-1.91481	0.0555165	0.301418	14SM FR
	AM BAA-835	NC_010655.1	GXM23_RS10195	hypothetical protein	75.8334	-0.651517	0.340736	-1.91208	0.0558653	0.301686	14SM FR
	AM BAA-835	NC_010655.1	GXM23_RS08570	NADH-quinone oxidoreductase subunit M	339.435	0.391562	0.204785	1.91207	0.0558678	0.301686	14SM FF
	AM BAA-835	NC_010655.1	GXM23_RS10760	beta-N-acetylhexosaminidase	223.926	-0.434382	0.227655	-1.90807	0.056382	0.303642	14SM FR
	AM BAA-835	NC_010655.1	GXM23_RS04105	acyltransferase family protein	349.794	-0.461196	0.242381	-1.90278	0.0570698	0.30585	14SM FR
	AM BAA-835	NC_010655.1	GXM23_RS08790	4-hydroxy-3-methylbut-2-enyl diphosphate reductase	19.7811	0.93629	0.492122	1.90256	0.0570982	0.30585	14SM FF
	AM BAA-835	NC_010655.1	GXM23_RS07530	inorganic phosphate transporter	517.89	0.401382	0.211137	1.90105	0.0572954	0.306086	14SM FF
	AM BAA-835	NC_010655.1	GXM23_RS02175	M23 family metallopeptidase	147.147	-0.601937	0.317381	-1.89657	0.0578841	0.308406	14SM FR
	AM BAA-835	NC_010655.1	GXM23_RS09045	cytochrome d ubiquinol oxidase subunit II	117.299	0.406571	0.214565	1.89486	0.0581111	0.308793	14SM FF
	AM BAA-835	NC_010655.1	GXM23_RS07425	hypothetical protein	88.2328	0.465753	0.246095	1.89257	0.0584147	0.309582	14SM FF
	AM BAA-835	NC_010655.1	GXM23_RS04160	beta-galactosidase	129.503	-0.490505	0.259577	-1.88963	0.0588076	0.31084	14SM FR
	AM BAA-835	NC_010655.1	GXM23_RS07800	hypothetical protein	26.1565	-0.725208	0.384202	-1.88757	0.0590838	0.310866	14SM FR
	AM BAA-835	NC_010655.1	GXM23_RS08995	TonB-dependent receptor	47.5544	-0.630514	0.334905	-1.88267	0.0597454	0.31249	14SM FR
	AM BAA-835	NC_010655.1	GXM23_RS10030	acyltransferase	92.3253	-0.509866	0.271936	-1.87495	0.0607995	0.316347	14SM FR
	AM BAA-835	NC_010655.1	GXM23_RS08850	biosynthetic arginine decarboxylase	54.1536	0.602742	0.3235	1.86319	0.0624356	0.3225	14SM FF
	AM BAA-835	NC_010655.1	GXM23_RS08375	alpha-2-macroglobulin family protein	75.4655	-0.724889	0.389318	-1.86194	0.0626109	0.3225	14SM FR
	AM BAA-835	NC_010655.1	GXM23_RS07370	CDP-diacylglycerol--serine O-phosphatidyltransferase	124.145	-0.468885	0.251957	-1.86097	0.062748	0.3225	14SM FR
	AM BAA-835	NC_010655.1	GXM23_RS00515	sulfur carrier protein ThiS	59.2199	-0.650429	0.349754	-1.85968	0.0629313	0.3225	14SM FR
	AM BAA-835	NC_010655.1	GXM23_RS00325	metal ABC transporter ATP-binding protein	968.945	0.318239	0.171182	1.85907	0.0630168	0.3225	14SM FF
	AM BAA-835	NC_010655.1	GXM23_RS04995	50S ribosomal protein L24	45.1955	-0.601217	0.323997	-1.85563	0.0635068	0.3225	14SM FR
	AM BAA-835	NC_010655.1	GXM23_RS07980	SLC13 family permease	43.6061	-0.780196	0.420534	-1.85525	0.0635601	0.3225	14SM FR
	AM BAA-835	NC_010655.1	GXM23_RS09005	beta-galactosidase	39.6476	0.727722	0.392295	1.85504	0.0635906	0.3225	14SM FF
	AM BAA-835	NC_010655.1	GXM23_RS01405	PA14 domain-containing protein	61.5139	-0.586741	0.316302	-1.855	0.063596	0.3225	14SM FR
	AM BAA-835	NC_010655.1	GXM23_RS03550	penicillin-binding protein 2	56.7234	0.561599	0.303152	1.85253	0.0639494	0.323471	14SM FF
	AM BAA-835	NC_010655.1	GXM23_RS04125	SLC13 family permease	7.88483	-1.24046	0.67177	-1.84655	0.0648127	0.325579	14SM FR
	AM BAA-835	NC_010655.1	GXM23_RS09905	extracellular solute-binding protein	4.53176	1.90432	1.0313	1.84652	0.0648167	0.325579	14SM FF
	AM BAA-835	NC_010655.1	GXM23_RS04780	UDP-2,3-diacylglucosamine diphosphatase LpxI	21.4157	0.781998	0.423716	1.84557	0.0649546	0.325579	14SM FF
	AM BAA-835	NC_010655.1	GXM23_RS03350	carbamoyl-phosphate synthase large subunit	98.2271	-0.391566	0.212215	-1.84513	0.0650179	0.325579	14SM FR
	AM BAA-835	NC_010655.1	GXM23_RS07420	8-amino-7-oxononanoate synthase	446.213	0.305204	0.165609	1.84292	0.0653408	0.326377	14SM FF
	AM BAA-835	NC_010655.1	GXM23_RS00675	FAD-dependent oxidoreductase	158.62	-0.371596	0.202236	-1.83743	0.0661458	0.328754	14SM FR
	AM BAA-835	NC_010655.1	GXM23_RS09310	hypothetical protein	724.04	0.380738	0.207468	1.83517	0.0664805	0.3292	14SM FF
	AM BAA-835	NC_010655.1	GXM23_RS04485	cupin domain-containing protein	77.8074	0.49186	0.268329	1.83305	0.0667949	0.3292	14SM FF
	AM BAA-835	NC_010655.1	GXM23_RS01565	EF-hand domain-containing protein	373.718	0.3509	0.191539	1.832	0.0669512	0.3292	14SM FF
	AM BAA-835	NC_010655.1	GXM23_RS02230	ABC transporter ATP-binding protein	212.556	-0.550101	0.300508	-1.83057	0.0671642	0.3292	14SM FR
	AM BAA-835	NC_010655.1	GXM23_RS09515	hypothetical protein	64.6169	0.566306	0.30942	1.83022	0.0672168	0.3292	14SM FF
	AM BAA-835	NC_010655.1	GXM23_RS00095	Gfo/Idh/MocA family oxidoreductase	17.7074	0.943384	0.515749	1.82915	0.0673768	0.3292	14SM FF
	AM BAA-835	NC_010655.1	GXM23_RS02160	hypothetical protein	55.6847	0.69838	0.381822	1.82907	0.0673887	0.3292	14SM FF
	AM BAA-835	NC_010655.1	GXM23_RS00965	tRNA-Ala	34.8133	0.782679	0.429248	1.82337	0.0682474	0.33249	14SM FF
	AM BAA-835	NC_010655.1	GXM23_RS09870	dNTP triphosphohydrolase	477.392	-0.310618	0.17069	-1.81978	0.0687932	0.333614	14SM FR
	AM BAA-835	NC_010655.1	GXM23_RS00060	alpha-L-fucosidase	216.12	0.4	0.220183	1.81667	0.0692679	0.335103	14SM FF
	AM BAA-835	NC_010655.1	GXM23_RS04725	amino acid-binding protein	355.229	0.391965	0.216228	1.81274	0.0698726	0.336795	14SM FF
	AM BAA-835	NC_010655.1	GXM23_RS02265	hypothetical protein	345.58	0.365776	0.202143	1.80949	0.0703743	0.336795	14SM FF
	AM BAA-835	NC_010655.1	GXM23_RS06015	terpene cyclase/mutase family protein	226.7	-0.355978	0.196764	-1.80916	0.0704267	0.336795	14SM FR
	AM BAA-835	NC_010655.1	GXM23_RS00385	2-isopropylmalate synthase	186.057	-0.420109	0.23237	-1.80793	0.0706175	0.336795	14SM FR
	AM BAA-835	NC_010655.1	GXM23_RS10930	chloride channel protein	7.18218	-1.52737	0.844853	-1.80785	0.0706293	0.336795	14SM FR
	AM BAA-835	NC_010655.1	GXM23_RS07970	YicC/YloC family endoribonuclease	402.54	0.715693	0.396837	1.8035	0.0713103	0.338335	14SM FF
	AM BAA-835	NC_010655.1	GXM23_RS00010	tRNA-Met	35.93	-0.604249	0.335091	-1.80324	0.0713508	0.338335	14SM FR
	AM BAA-835	NC_010655.1	GXM23_RS00450	8-oxo-dGTP diphosphatase	33.6124	0.696121	0.386188	1.80254	0.0714601	0.338335	14SM FF
	AM BAA-835	NC_010655.1	GXM23_RS03230	CPBP family intramembrane glutamic endopeptidase	28.4562	-0.734737	0.408156	-1.80014	0.0718392	0.339326	14SM FR
	AM BAA-835	NC_010655.1	GXM23_RS04775	hypothetical protein	27.6371	0.685706	0.38155	1.79716	0.0723101	0.340382	14SM FF
	AM BAA-835	NC_010655.1	GXM23_RS05720	methionine adenosyltransferase	10.0852	-1.25315	0.697772	-1.79593	0.0725061	0.340382	14SM FR
	AM BAA-835	NC_010655.1	GXM23_RS01295	SDR family oxidoreductase	36.0987	0.731345	0.407321	1.7955	0.0725739	0.340382	14SM FF
	AM BAA-835	NC_010655.1	GXM23_RS09235	response regulator transcription factor	58.0328	0.621436	0.346664	1.79262	0.0730343	0.340881	14SM FF
	AM BAA-835	NC_010655.1	GXM23_RS04915	LysR family transcriptional regulator	875.133	0.370665	0.206893	1.79158	0.0731997	0.340881	14SM FF
	AM BAA-835	NC_010655.1	GXM23_RS06070	hypothetical protein	186.427	-0.600119	0.335148	-1.79061	0.0733562	0.340881	14SM FR
	AM BAA-835	NC_010655.1	GXM23_RS07090	hypothetical protein	4.34926	1.88993	1.05567	1.79027	0.0734102	0.340881	14SM FF
	AM BAA-835	NC_010655.1	GXM23_RS10415	NADH:flavin oxidoreductase	25.6419	-0.858122	0.479675	-1.78897	0.0736201	0.340881	14SM FR
	AM BAA-835	NC_010655.1	GXM23_RS03255	DNA replication and repair protein RecF	27.638	0.784321	0.438905	1.78699	0.0739385	0.340881	14SM FF
	AM BAA-835	NC_010655.1	GXM23_RS10730	O-acetylhomoserine aminocarboxypropyltransferase/cysteine synthase family protein	267.627	0.431631	0.241635	1.78629	0.0740519	0.340881	14SM FF
	AM BAA-835	NC_010655.1	GXM23_RS01120	50S ribosomal protein L19	163.449	-0.43656	0.244533	-1.78528	0.0742159	0.340881	14SM FR
	AM BAA-835	NC_010655.1	GXM23_RS03725	flavin reductase family protein	279.136	0.455115	0.255364	1.78222	0.0747134	0.341937	14SM FF
	AM BAA-835	NC_010655.1	GXM23_RS05410	glycoside hydrolase family 31 protein	54.6291	0.674676	0.378873	1.78074	0.0749542	0.341937	14SM FF
	AM BAA-835	NC_010655.1	GXM23_RS07985	tRNA glutamyl-Q(34) synthetase GluQRS	233.007	-0.39731	0.223118	-1.78071	0.0749592	0.341937	14SM FR
	AM BAA-835	NC_010655.1	GXM23_RS09935	2-dehydropantoate 2-reductase	32.1371	-0.706746	0.397705	-1.77706	0.0755584	0.343104	14SM FR
	AM BAA-835	NC_010655.1	GXM23_RS09770	class II aldolase/adducin family protein	169.718	0.373482	0.210559	1.77376	0.0761021	0.344789	14SM FF
	AM BAA-835	NC_010655.1	GXM23_RS08335	RIP metalloprotease RseP	67.0255	0.59215	0.33485	1.76841	0.0769932	0.347251	14SM FF
	AM BAA-835	NC_010655.1	GXM23_RS08190	anthranilate synthase component I family protein	431.884	-0.307268	0.17403	-1.7656	0.0774625	0.348581	14SM FR
	AM BAA-835	NC_010655.1	GXM23_RS11035	bifunctional proline dehydrogenase/L-glutamate gamma-semialdehyde dehydrogenase	742.247	0.378675	0.214993	1.76133	0.0781818	0.35024	14SM FF
	AM BAA-835	NC_010655.1	GXM23_RS04690	hypothetical protein	82.3045	0.532351	0.302424	1.76028	0.0783605	0.350256	14SM FF
	AM BAA-835	NC_010655.1	GXM23_RS06565	hypothetical protein	8.12172	-1.08438	0.616605	-1.75863	0.078641	0.350613	14SM FR
	AM BAA-835	NC_010655.1	GXM23_RS01065	glycoside hydrolase N-terminal domain-containing protein	142.282	-0.424607	0.24161	-1.75741	0.0788482	0.350613	14SM FR
	AM BAA-835	NC_010655.1	GXM23_RS07820	nucleotide exchange factor GrpE	125.327	0.699026	0.39815	1.75568	0.0791424	0.350613	14SM FF
	AM BAA-835	NC_010655.1	GXM23_RS02305	glutamate-1-semialdehyde 2,1-aminomutase	55.9095	0.637784	0.364132	1.75152	0.0798569	0.352594	14SM FF
	AM BAA-835	NC_010655.1	GXM23_RS08675	hypothetical protein	25.4177	-0.760193	0.434143	-1.75102	0.0799425	0.352594	14SM FR
	AM BAA-835	NC_010655.1	GXM23_RS05150	transcription termination factor NusA	75.8265	-0.534631	0.305764	-1.74851	0.0803755	0.352946	14SM FR
	AM BAA-835	NC_010655.1	GXM23_RS09800	sialidase family protein	1.91228	-3.27268	1.87283	-1.74745	0.0805587	0.352974	14SM FR
	AM BAA-835	NC_010655.1	GXM23_RS00165	aminoglycoside phosphotransferase family protein	21.523	-0.818266	0.469584	-1.74253	0.0814155	0.354864	14SM FR
	AM BAA-835	NC_010655.1	GXM23_RS02595	ribosome small subunit-dependent GTPase A	95.2025	-0.396735	0.228023	-1.73989	0.081878	0.354864	14SM FR
	AM BAA-835	NC_010655.1	GXM23_RS01445	hypothetical protein	77.1914	-0.547603	0.315607	-1.73508	0.0827265	0.357765	14SM FR
	AM BAA-835	NC_010655.1	GXM23_RS09225	SDR family oxidoreductase	344.677	0.396165	0.228884	1.73085	0.0834778	0.360235	14SM FF
	AM BAA-835	NC_010655.1	GXM23_RS08535	polyprenyl synthetase family protein	22.1656	0.762544	0.441224	1.72825	0.0839441	0.361466	14SM FF
	AM BAA-835	NC_010655.1	GXM23_RS10895	efflux RND transporter permease subunit	124.246	0.386731	0.22411	1.72563	0.084414	0.362208	14SM FF
	AM BAA-835	NC_010655.1	GXM23_RS07140	hypothetical protein	8.59143	1.33215	0.772656	1.72412	0.0846863	0.36232	14SM FF
	AM BAA-835	NC_010655.1	GXM23_RS04440	glycoside hydrolase family 2 TIM barrel-domain containing protein	54.1334	-0.629942	0.365752	-1.72232	0.0850119	0.362935	14SM FR
	AM BAA-835	NC_010655.1	GXM23_RS01035	RDD family protein	1072.46	0.304242	0.177766	1.71148	0.0869931	0.369059	14SM FF
	AM BAA-835	NC_010655.1	GXM23_RS03965	glycosyltransferase	42.8568	0.563175	0.329197	1.71076	0.0871263	0.369059	14SM FF
	AM BAA-835	NC_010655.1	GXM23_RS01000	hypothetical protein	164.697	0.351356	0.20543	1.71035	0.0872012	0.369059	14SM FF
	AM BAA-835	NC_010655.1	GXM23_RS02430	tRNA epoxyqueuosine(34) reductase QueG	104.158	0.469654	0.274742	1.70944	0.0873698	0.369059	14SM FF
	AM BAA-835	NC_010655.1	GXM23_RS04710	alkaline phosphatase	219.711	0.484453	0.28421	1.70456	0.088277	0.37035	14SM FF
	AM BAA-835	NC_010655.1	GXM23_RS04385	bifunctional diaminohydroxyphosphoribosylaminopyrimidine deaminase/5-amino-6-(5-phosphoribosylamino)uracil reductase RibD	16.4606	-0.819385	0.480766	-1.70433	0.0883193	0.37035	14SM FR
	AM BAA-835	NC_010655.1	GXM23_RS03285	hypothetical protein	39.2992	-0.692942	0.408124	-1.69787	0.0895318	0.373526	14SM FR
	AM BAA-835	NC_010655.1	GXM23_RS06010	terpene cyclase/mutase family protein	104.023	-0.441257	0.259902	-1.69778	0.089549	0.373526	14SM FR
	AM BAA-835	NC_010655.1	GXM23_RS09065	hypothetical protein	30.9037	-0.598386	0.353052	-1.6949	0.090095	0.375021	14SM FR
	AM BAA-835	NC_010655.1	GXM23_RS05525	cysteine--tRNA ligase	151.965	-0.414952	0.245093	-1.69304	0.0904484	0.375709	14SM FR
	AM BAA-835	NC_010655.1	GXM23_RS08710	carboxy terminal-processing peptidase	276.258	-0.356289	0.211663	-1.68329	0.0923195	0.381104	14SM FR
	AM BAA-835	NC_010655.1	GXM23_RS02765	DUF5069 domain-containing protein	1571.91	0.293372	0.174601	1.68024	0.0929106	0.382753	14SM FF
	AM BAA-835	NC_010655.1	GXM23_RS02035	glycoside hydrolase family 75 protein	10.6701	-1.03788	0.618273	-1.67867	0.0932168	0.383224	14SM FR
	AM BAA-835	NC_010655.1	GXM23_RS01430	2-amino-4-hydroxy-6-hydroxymethyldihydropteridine diphosphokinase	45.7211	-0.569279	0.339458	-1.67702	0.0935383	0.383757	14SM FR
	AM BAA-835	NC_010655.1	GXM23_RS02665	50S ribosomal protein L27	62.3067	0.693513	0.413808	1.67593	0.0937519	0.383814	14SM FF
	AM BAA-835	NC_010655.1	GXM23_RS05555	hypothetical protein	87.1653	0.488028	0.291671	1.67321	0.094285	0.383814	14SM FF
	AM BAA-835	NC_010655.1	GXM23_RS02565	tetratricopeptide repeat protein	88.2519	-0.405066	0.242503	-1.67035	0.0948498	0.383814	14SM FR
	AM BAA-835	NC_010655.1	GXM23_RS03615	lipoyl(octanoyl) transferase LipB	340.587	0.35954	0.215261	1.67025	0.0948693	0.383814	14SM FF
	AM BAA-835	NC_010655.1	GXM23_RS09680	hypothetical protein	41.0207	-0.54805	0.328277	-1.66947	0.0950234	0.383814	14SM FR
	AM BAA-835	NC_010655.1	GXM23_RS05045	acyltransferase family protein	20.7553	0.860978	0.515924	1.66881	0.0951554	0.383814	14SM FF
	AM BAA-835	NC_010655.1	GXM23_RS10905	PEP-CTERM sorting domain-containing protein	33.3281	0.683663	0.409827	1.66817	0.0952811	0.383814	14SM FF
	AM BAA-835	NC_010655.1	GXM23_RS08055	TIGR00730 family Rossman fold protein	554.149	0.368301	0.221738	1.66098	0.0967182	0.388038	14SM FF
	AM BAA-835	NC_010655.1	GXM23_RS03695	LPS export ABC transporter ATP-binding protein	25.3805	0.696149	0.420498	1.65554	0.0978156	0.38855	14SM FF
	AM BAA-835	NC_010655.1	GXM23_RS06045	MATE family efflux transporter	58.19	0.53702	0.324523	1.6548	0.0979653	0.38855	14SM FF
	AM BAA-835	NC_010655.1	GXM23_RS10705	CRISPR-associated endonuclease Cas2	47.3314	-0.689576	0.416971	-1.65378	0.0981731	0.38855	14SM FR
	AM BAA-835	NC_010655.1	GXM23_RS07515	co-chaperone GroES	31.7115	-0.564945	0.341682	-1.65342	0.0982446	0.38855	14SM FR
	AM BAA-835	NC_010655.1	GXM23_RS04490	bifunctional helix-turn-helix transcriptional regulator/GNAT family N-acetyltransferase	406.879	0.309353	0.187644	1.64862	0.0992264	0.391034	14SM FF
	AM BAA-835	NC_010655.1	GXM23_RS08840	hypothetical protein	44.1815	0.520023	0.316378	1.64368	0.100243	0.393332	14SM FF
	AM BAA-835	NC_010655.1	GXM23_RS05930	aminopeptidase P N-terminal domain-containing protein	54.0998	-0.656342	0.399498	-1.64292	0.1004	0.393332	14SM FR
	AM BAA-835	NC_010655.1	GXM23_RS08595	complex I subunit 1 family protein	16.2295	0.879474	0.536244	1.64006	0.100992	0.394877	14SM FF
	AM BAA-835	NC_010655.1	GXM23_RS08345	PEP-CTERM sorting domain-containing protein	265.701	0.428025	0.261459	1.63706	0.101618	0.396233	14SM FF
	AM BAA-835	NC_010655.1	GXM23_RS00435	hypothetical protein	174.561	-0.385206	0.235458	-1.63598	0.101843	0.396233	14SM FR
	AM BAA-835	NC_010655.1	GXM23_RS03120	ComF family protein	41.2407	0.602415	0.368326	1.63555	0.101934	0.396233	14SM FF
	AM BAA-835	NC_010655.1	GXM23_RS06245	AAA family ATPase	34.9398	-0.519517	0.317987	-1.63377	0.102308	0.396914	14SM FR
	AM BAA-835	NC_010655.1	GXM23_RS06580	hypothetical protein	6.02079	-1.12223	0.689459	-1.62769	0.10359	0.401112	14SM FR
	AM BAA-835	NC_010655.1	GXM23_RS05745	FAD-dependent oxidoreductase	4.74424	-1.91229	1.17766	-1.62381	0.104416	0.402747	14SM FR
	AM BAA-835	NC_010655.1	GXM23_RS06020	UDP-glucose 4-epimerase GalE	14.2281	0.929224	0.573985	1.6189	0.105469	0.406025	14SM FF
	AM BAA-835	NC_010655.1	GXM23_RS03565	phospho-N-acetylmuramoyl-pentapeptide-transferase	92.9375	0.461377	0.285463	1.61624	0.106043	0.406789	14SM FF
	AM BAA-835	NC_010655.1	GXM23_RS10700	tyrosine-type recombinase/integrase	28.0156	0.596479	0.369087	1.61609	0.106075	0.406789	14SM FF
	AM BAA-835	NC_010655.1	GXM23_RS03395	sialidase family protein	356.328	0.380542	0.236066	1.61201	0.106959	0.408706	14SM FF
	AM BAA-835	NC_010655.1	GXM23_RS07760	N-acetyl-gamma-glutamyl-phosphate reductase	91.9148	0.501345	0.311027	1.6119	0.106984	0.408706	14SM FF
	AM BAA-835	NC_010655.1	GXM23_RS09960	hypothetical protein	105.844	-0.50215	0.312132	-1.60878	0.107665	0.409272	14SM FR
	AM BAA-835	NC_010655.1	GXM23_RS08425	ribonuclease H-like domain-containing protein	78.0713	-0.4115	0.255829	-1.60849	0.107727	0.409272	14SM FR
	AM BAA-835	NC_010655.1	GXM23_RS05650	methylenetetrahydrofolate reductase [NAD(P)H]	98.1366	0.394552	0.245554	1.60678	0.108103	0.409272	14SM FF
	AM BAA-835	NC_010655.1	GXM23_RS00100	metabolite traffic protein EboE	28.6609	-0.734295	0.457366	-1.60548	0.108387	0.409276	14SM FR
	AM BAA-835	NC_010655.1	GXM23_RS10965	C-GCAxxG-C-C family protein	151.895	0.511063	0.318631	1.60393	0.108729	0.409276	14SM FF
	AM BAA-835	NC_010655.1	GXM23_RS08560	DUF3472 domain-containing protein	1682.1	-0.263663	0.164731	-1.60057	0.109472	0.410384	14SM FR
	AM BAA-835	NC_010655.1	GXM23_RS01735	30S ribosomal protein S10	229.675	-0.315459	0.197163	-1.59999	0.109601	0.410384	14SM FR
	AM BAA-835	NC_010655.1	GXM23_RS01745	30S ribosomal protein S7	22.7721	-0.644181	0.402708	-1.59962	0.109682	0.410384	14SM FR
	AM BAA-835	NC_010655.1	GXM23_RS03235	AIR synthase related protein	38.3899	-0.580573	0.363725	-1.59619	0.110447	0.411144	14SM FR
	AM BAA-835	NC_010655.1	GXM23_RS02380	competence/damage-inducible protein A	436.364	0.312834	0.196011	1.59601	0.110487	0.411144	14SM FF
	AM BAA-835	NC_010655.1	GXM23_RS06705	glutamine synthetase III	828.986	-0.385435	0.24151	-1.59594	0.110503	0.411144	14SM FR
	AM BAA-835	NC_010655.1	GXM23_RS08005	type I 3-dehydroquinate dehydratase	55.5321	-0.675577	0.423796	-1.59411	0.110911	0.411498	14SM FR
	AM BAA-835	NC_010655.1	GXM23_RS00725	GDSL-type esterase/lipase family protein	30.9439	0.807499	0.506691	1.59367	0.11101	0.411498	14SM FF
	AM BAA-835	NC_010655.1	GXM23_RS07680	Amuc_1434 family mucin 2-degrading aspartic protease	38.0408	-0.54024	0.339564	-1.59098	0.111613	0.412969	14SM FR
	AM BAA-835	NC_010655.1	GXM23_RS06635	MotA/TolQ/ExbB proton channel family protein	1.29071	2.78583	1.75419	1.5881	0.112264	0.414608	14SM FF
	AM BAA-835	NC_010655.1	GXM23_RS00960	peptidylprolyl isomerase	28.0624	0.762656	0.481021	1.58549	0.112854	0.416019	14SM FF
	AM BAA-835	NC_010655.1	GXM23_RS08785	tRNA-dihydrouridine synthase	93.8516	0.468631	0.296891	1.57846	0.114459	0.420384	14SM FF
	AM BAA-835	NC_010655.1	GXM23_RS08495	pyridoxal phosphate-dependent aminotransferase	20.4388	-0.642683	0.407494	-1.57716	0.114759	0.420712	14SM FR
	AM BAA-835	NC_010655.1	GXM23_RS02135	30S ribosomal protein S15	125.845	-0.403346	0.256669	-1.57146	0.116075	0.423815	14SM FR
	AM BAA-835	NC_010655.1	GXM23_RS05005	30S ribosomal protein S8	15.1216	-0.905784	0.576751	-1.57049	0.1163	0.423815	14SM FR
	AM BAA-835	NC_010655.1	GXM23_RS09475	tetratricopeptide repeat protein	43.7629	0.508219	0.323967	1.56874	0.11671	0.423815	14SM FF
	AM BAA-835	NC_010655.1	GXM23_RS03670	30S ribosomal protein S2	12.0468	0.988192	0.630208	1.56804	0.116872	0.423815	14SM FF
	AM BAA-835	NC_010655.1	GXM23_RS05155	exodeoxyribonuclease III	31.1234	-0.58126	0.370698	-1.56801	0.116878	0.423815	14SM FR
	AM BAA-835	NC_010655.1	GXM23_RS00780	ParB/RepB/Spo0J family partition protein	43.871	0.491991	0.314524	1.56424	0.117761	0.425652	14SM FF
	AM BAA-835	NC_010655.1	GXM23_RS10725	RrF2 family transcriptional regulator	223.508	-0.29087	0.186112	-1.56288	0.118082	0.425652	14SM FR
	AM BAA-835	NC_010655.1	GXM23_RS02355	signal recognition particle-docking protein FtsY	24.7553	-0.705348	0.451712	-1.5615	0.118406	0.425652	14SM FR
	AM BAA-835	NC_010655.1	GXM23_RS05170	DUF362 domain-containing protein	320.897	0.518364	0.331976	1.56145	0.118417	0.425652	14SM FF
	AM BAA-835	NC_010655.1	GXM23_RS08860	hypothetical protein	48.7597	-0.44071	0.282269	-1.56131	0.11845	0.425652	14SM FR
	AM BAA-835	NC_010655.1	GXM23_RS02500	VC0807 family protein	56.8079	-0.496568	0.318326	-1.55994	0.118775	0.426054	14SM FR
	AM BAA-835	NC_010655.1	GXM23_RS02675	Fe-S cluster assembly ATPase SufC	19.4471	-0.91307	0.587447	-1.5543	0.120112	0.430079	14SM FR
	AM BAA-835	NC_010655.1	GXM23_RS07245	putative peptidoglycan-binding domain-containing protein	256.737	0.34915	0.225007	1.55173	0.120727	0.431509	14SM FF
	AM BAA-835	NC_010655.1	GXM23_RS06140	potassium-transporting ATPase subunit KdpA	189.293	0.293205	0.189232	1.54945	0.121274	0.432026	14SM FF
	AM BAA-835	NC_010655.1	GXM23_RS01260	hypothetical protein	16.9623	-0.7696	0.496923	-1.54873	0.121447	0.432026	14SM FR
	AM BAA-835	NC_010655.1	GXM23_RS03215	GTPase HflX	10.533	1.49414	0.964943	1.54842	0.121521	0.432026	14SM FF
	AM BAA-835	NC_010655.1	GXM23_RS02450	D-alanyl-D-alanine carboxypeptidase family protein	61.8771	0.48893	0.316071	1.5469	0.121887	0.432558	14SM FF
	AM BAA-835	NC_010655.1	GXM23_RS06180	sigma-70 family RNA polymerase sigma factor	89.6247	0.451601	0.293217	1.54016	0.123521	0.436374	14SM FF
	AM BAA-835	NC_010655.1	GXM23_RS08430	SsrA-binding protein SmpB	48.08	0.517738	0.336436	1.53889	0.123831	0.436374	14SM FF
	AM BAA-835	NC_010655.1	GXM23_RS07840	right-handed parallel beta-helix repeat-containing protein	28.8833	0.786387	0.51115	1.53847	0.123935	0.436374	14SM FF
	AM BAA-835	NC_010655.1	GXM23_RS02210	dethiobiotin synthase	1594.03	-0.336439	0.218704	-1.53833	0.123969	0.436374	14SM FR
	AM BAA-835	NC_010655.1	GXM23_RS02810	hypothetical protein	4.29883	1.95665	1.27222	1.53798	0.124054	0.436374	14SM FF
	AM BAA-835	NC_010655.1	GXM23_RS07615	SHD1 domain-containing protein	86.3451	-0.39964	0.260333	-1.53511	0.124757	0.436984	14SM FR
	AM BAA-835	NC_010655.1	GXM23_RS00285	tRNA-Ile	126.709	-0.349846	0.227965	-1.53465	0.124871	0.436984	14SM FR
	AM BAA-835	NC_010655.1	GXM23_RS02290	bifunctional heptose 7-phosphate kinase/heptose 1-phosphate adenyltransferase	55.7973	0.535716	0.349172	1.53425	0.124969	0.436984	14SM FF
	AM BAA-835	NC_010655.1	GXM23_RS02285	D-sedoheptulose 7-phosphate isomerase	13.9479	-0.813209	0.530315	-1.53344	0.125167	0.436984	14SM FR
	AM BAA-835	NC_010655.1	GXM23_RS07125	phage portal protein	153.285	0.411153	0.268352	1.53214	0.125487	0.436984	14SM FF
	AM BAA-835	NC_010655.1	GXM23_RS01510	HDIG domain-containing protein	78.1014	-0.47611	0.310791	-1.53193	0.12554	0.436984	14SM FR
	AM BAA-835	NC_010655.1	GXM23_RS09755	pirin family protein	110.075	-0.385487	0.251938	-1.53008	0.125996	0.43743	14SM FR
	AM BAA-835	NC_010655.1	GXM23_RS09055	L,D-transpeptidase	215.477	-0.322132	0.210694	-1.5289	0.126288	0.43743	14SM FR
	AM BAA-835	NC_010655.1	GXM23_RS00695	AI-2E family transporter	100.666	-0.411729	0.269323	-1.52876	0.126325	0.43743	14SM FR
	AM BAA-835	NC_010655.1	GXM23_RS05660	hypothetical protein	73.5052	0.405307	0.265353	1.52743	0.126655	0.437814	14SM FF
	AM BAA-835	NC_010655.1	GXM23_RS08650	autotransporter outer membrane beta-barrel domain-containing protein	236.755	-0.378692	0.248625	-1.52314	0.127723	0.439984	14SM FR
	AM BAA-835	NC_010655.1	GXM23_RS00245	peptide chain release factor N(5)-glutamine methyltransferase	40.6751	0.57575	0.37968	1.51641	0.129416	0.443521	14SM FF
	AM BAA-835	NC_010655.1	GXM23_RS04575	phosphopyruvate hydratase	1.16638	2.62769	1.73465	1.51483	0.129816	0.444132	14SM FF
	AM BAA-835	NC_010655.1	GXM23_RS01235	hypothetical protein	46.824	0.497799	0.328939	1.51335	0.130191	0.444652	14SM FF
	AM BAA-835	NC_010655.1	GXM23_RS07890	hypothetical protein	11.0048	1.03877	0.689564	1.50641	0.131961	0.44938	14SM FF
	AM BAA-835	NC_010655.1	GXM23_RS06540	alpha-N-acetylglucosaminidase	23.6661	0.643893	0.427935	1.50465	0.132414	0.44938	14SM FF
	AM BAA-835	NC_010655.1	GXM23_RS01135	acyl-CoA carboxylase subunit beta	33.8652	0.559123	0.372019	1.50294	0.132854	0.44938	14SM FF
	AM BAA-835	NC_010655.1	GXM23_RS09150	succinate--CoA ligase subunit alpha	46.1556	0.508812	0.338606	1.50267	0.132925	0.44938	14SM FF
	AM BAA-835	NC_010655.1	GXM23_RS00445	carbohydrate kinase	20.8713	-0.652374	0.435195	-1.49904	0.133864	0.451027	14SM FR
	AM BAA-835	NC_010655.1	GXM23_RS01025	HAD family hydrolase	358.823	0.24945	0.16663	1.49703	0.134386	0.452027	14SM FF
	AM BAA-835	NC_010655.1	GXM23_RS07070	sodium:neurotransmitter symporter	235.25	-0.384444	0.257324	-1.49401	0.135174	0.453912	14SM FR
	AM BAA-835	NC_010655.1	GXM23_RS07550	hypothetical protein	134.997	-0.345078	0.231228	-1.49237	0.135601	0.453939	14SM FR
	AM BAA-835	NC_010655.1	GXM23_RS07205	hypothetical protein	195.187	-0.341601	0.228918	-1.49224	0.135636	0.453939	14SM FR
	AM BAA-835	NC_010655.1	GXM23_RS07335	site-specific integrase	2.47091	2.07648	1.39607	1.48737	0.136916	0.457381	14SM FF
	AM BAA-835	NC_010655.1	GXM23_RS02580	GNAT family N-acetyltransferase	677.154	-0.290717	0.195663	-1.48581	0.137331	0.457381	14SM FR
	AM BAA-835	NC_010655.1	GXM23_RS00275	ubiquinone/menaquinone biosynthesis methyltransferase	1.83123	2.19662	1.47848	1.48573	0.137352	0.457381	14SM FF
	AM BAA-835	NC_010655.1	GXM23_RS10885	M3 family metallopeptidase	44.0301	0.502679	0.338699	1.48415	0.13777	0.457907	14SM FF
	AM BAA-835	NC_010655.1	GXM23_RS02995	MotA/TolQ/ExbB proton channel family protein	230.639	0.401204	0.270504	1.48317	0.138028	0.457907	14SM FF
	AM BAA-835	NC_010655.1	GXM23_RS03275	tyrosine-type recombinase/integrase	141.373	-0.412056	0.277939	-1.48254	0.138197	0.457907	14SM FR
	AM BAA-835	NC_010655.1	GXM23_RS02025	hypothetical protein	16.9791	0.756008	0.511433	1.47821	0.13935	0.460628	14SM FF
	AM BAA-835	NC_010655.1	GXM23_RS09855	PDZ domain-containing protein	198.306	0.307446	0.2082	1.47669	0.13976	0.460628	14SM FF
	AM BAA-835	NC_010655.1	GXM23_RS09120	hypothetical protein	51.3323	-0.544756	0.369016	-1.47624	0.13988	0.460628	14SM FR
	AM BAA-835	NC_010655.1	GXM23_RS02460	glycine cleavage system aminomethyltransferase GcvT	51.7972	-0.59129	0.4006	-1.47601	0.13994	0.460628	14SM FR
	AM BAA-835	NC_010655.1	GXM23_RS04010	AEC family transporter	120.557	-0.30684	0.20836	-1.47264	0.140847	0.462218	14SM FR
	AM BAA-835	NC_010655.1	GXM23_RS07950	thioredoxin family protein	12.5708	0.842883	0.572748	1.47165	0.141117	0.462218	14SM FF
	AM BAA-835	NC_010655.1	GXM23_RS08460	glycosyltransferase family 2 protein	164.287	0.378786	0.257514	1.47094	0.141308	0.462218	14SM FF
	AM BAA-835	NC_010655.1	GXM23_RS04270	radical SAM protein	127.846	-0.312382	0.212391	-1.47079	0.141349	0.462218	14SM FR
	AM BAA-835	NC_010655.1	GXM23_RS06275	TIGR01777 family oxidoreductase	66.9267	-0.427358	0.291269	-1.46723	0.142314	0.464402	14SM FR
	AM BAA-835	NC_010655.1	GXM23_RS00025	ATP-binding cassette domain-containing protein	67.1653	-0.432871	0.29515	-1.46661	0.142482	0.464402	14SM FR
	AM BAA-835	NC_010655.1	GXM23_RS04245	rhomboid family intramembrane serine protease	101.525	0.483275	0.329975	1.46458	0.143036	0.46545	14SM FF
	AM BAA-835	NC_010655.1	GXM23_RS12285	small basic protein	259.582	0.285047	0.194985	1.46189	0.143771	0.466782	14SM FF
	AM BAA-835	NC_010655.1	GXM23_RS10720	alanine racemase	55.1352	0.501723	0.343322	1.46137	0.143913	0.466782	14SM FF
	AM BAA-835	NC_010655.1	GXM23_RS09785	L-fucose isomerase	3.39432	-1.43756	0.984885	-1.45962	0.144394	0.467585	14SM FR
	AM BAA-835	NC_010655.1	GXM23_RS00545	hydroxymethylbilane synthase	99.0889	1.32604	0.911964	1.45405	0.145934	0.470658	14SM FF
	AM BAA-835	NC_010655.1	GXM23_RS01810	ABC transporter ATP-binding protein	143.958	-0.617278	0.424589	-1.45383	0.145995	0.470658	14SM FR
	AM BAA-835	NC_010655.1	GXM23_RS09595	MalY/PatB family protein	27.3298	-0.633456	0.43582	-1.45348	0.14609	0.470658	14SM FR
	AM BAA-835	NC_010655.1	GXM23_RS05890	Amuc_1098 family type IV pilus outer membrane protein	43.2641	-0.680927	0.468707	-1.45278	0.146286	0.470658	14SM FR
	AM BAA-835	NC_010655.1	GXM23_RS12295	NUDIX domain-containing protein	181.886	-0.326893	0.225457	-1.44991	0.147082	0.471628	14SM FR
	AM BAA-835	NC_010655.1	GXM23_RS09745	TlyA family RNA methyltransferase	12.2434	-0.813271	0.561432	-1.44856	0.147459	0.471628	14SM FR
	AM BAA-835	NC_010655.1	GXM23_RS00930	MlaD family protein	24.3278	0.660363	0.455955	1.44831	0.147531	0.471628	14SM FF
	AM BAA-835	NC_010655.1	GXM23_RS02990	biopolymer transporter ExbD	6.39924	-1.00772	0.699435	-1.44076	0.149652	0.477644	14SM FR
	AM BAA-835	NC_010655.1	GXM23_RS08985	cobyric acid synthase	30.0467	0.603261	0.418962	1.43989	0.149897	0.477663	14SM FF
	AM BAA-835	NC_010655.1	GXM23_RS02050	chloride channel protein	105.059	-0.517409	0.361793	-1.43012	0.152681	0.484988	14SM FR
	AM BAA-835	NC_010655.1	GXM23_RS05110	N-acetylglucosamine-6-phosphate deacetylase	38.696	-0.574779	0.403011	-1.42621	0.153807	0.487788	14SM FR
	AM BAA-835	NC_010655.1	GXM23_RS04790	transketolase C-terminal domain-containing protein	51.5149	-0.477885	0.335795	-1.42314	0.154695	0.48905	14SM FR
	AM BAA-835	NC_010655.1	GXM23_RS03115	thioesterase family protein	16.4921	1.10292	0.776861	1.41971	0.155693	0.491091	14SM FF
	AM BAA-835	NC_010655.1	GXM23_RS10290	siderophore ABC transporter substrate-binding protein	24.4523	-0.632181	0.445938	-1.41764	0.156295	0.491091	14SM FR
	AM BAA-835	NC_010655.1	GXM23_RS00395	GatB/YqeY domain-containing protein	55.8015	0.417632	0.294716	1.41706	0.156464	0.491091	14SM FF
	AM BAA-835	NC_010655.1	GXM23_RS09610	alpha/beta hydrolase	141.85	0.29982	0.211649	1.41659	0.156604	0.491091	14SM FF
	AM BAA-835	NC_010655.1	GXM23_RS03505	hypothetical protein	689.851	0.281513	0.198827	1.41587	0.156815	0.491091	14SM FF
	AM BAA-835	NC_010655.1	GXM23_RS03755	thioredoxin	25.293	0.621899	0.440509	1.41177	0.158017	0.494081	14SM FF
	AM BAA-835	NC_010655.1	GXM23_RS06760	D-hexose-6-phosphate mutarotase	704.989	-0.297285	0.211057	-1.40855	0.158967	0.495521	14SM FR
	AM BAA-835	NC_010655.1	GXM23_RS04455	sensor histidine kinase KdpD	33.2653	0.495186	0.351729	1.40786	0.159172	0.495521	14SM FF
	AM BAA-835	NC_010655.1	GXM23_RS04860	DNA topoisomerase	24.7083	0.58652	0.416653	1.4077	0.159221	0.495521	14SM FF
	AM BAA-835	NC_010655.1	GXM23_RS08315	hypothetical protein	53.4623	0.482073	0.343027	1.40535	0.159917	0.495746	14SM FF
	AM BAA-835	NC_010655.1	GXM23_RS10390	dihydrodipicolinate synthase family protein	209.715	-0.283932	0.202117	-1.40479	0.160083	0.495746	14SM FR
	AM BAA-835	NC_010655.1	GXM23_RS09265	translation initiation factor IF-3	148.072	-0.449417	0.320263	-1.40328	0.160534	0.495746	14SM FR
	AM BAA-835	NC_010655.1	GXM23_RS01830	DNA modification methylase	37.5263	0.58399	0.41761	1.39841	0.161991	0.499471	14SM FF
	AM BAA-835	NC_010655.1	GXM23_RS10360	adenylosuccinate lyase	559.69	-0.268465	0.192191	-1.39687	0.162452	0.500038	14SM FR
	AM BAA-835	NC_010655.1	GXM23_RS00160	NAD-dependent epimerase/dehydratase family protein	49.0373	0.501421	0.35915	1.39613	0.162675	0.500038	14SM FF
	AM BAA-835	NC_010655.1	GXM23_RS10355	YbjN domain-containing protein	185.674	-0.303655	0.217762	-1.39443	0.163187	0.5007	14SM FR
	AM BAA-835	NC_010655.1	GXM23_RS08810	biosynthetic-type acetolactate synthase large subunit	271.711	0.321866	0.230972	1.39353	0.16346	0.5007	14SM FF
	AM BAA-835	NC_010655.1	GXM23_RS07450	aspartate--tRNA ligase	210.298	0.313721	0.225489	1.39129	0.164137	0.5007	14SM FF
	AM BAA-835	NC_010655.1	GXM23_RS09950	phosphoribosylamine--glycine ligase	26.5192	-0.521812	0.375417	-1.38996	0.164543	0.5007	14SM FR
	AM BAA-835	NC_010655.1	GXM23_RS04405	hypothetical protein	44.2358	-0.415531	0.298993	-1.38977	0.1646	0.5007	14SM FR
	AM BAA-835	NC_010655.1	GXM23_RS02120	hemolysin family protein	48.4244	0.486933	0.350382	1.38972	0.164613	0.5007	14SM FF
	AM BAA-835	NC_010655.1	GXM23_RS07065	peroxiredoxin	2.21474	-1.89881	1.36643	-1.38962	0.164645	0.5007	14SM FR
	AM BAA-835	NC_010655.1	GXM23_RS08205	phosphoribosylanthranilate isomerase	39.1847	1.75749	1.26665	1.38751	0.165286	0.501647	14SM FF
	AM BAA-835	NC_010655.1	GXM23_RS06550	orotidine-5'-phosphate decarboxylase	121.052	-0.416539	0.300328	-1.38695	0.165458	0.501647	14SM FR
	AM BAA-835	NC_010655.1	GXM23_RS00030	ABC transporter permease subunit	149.476	-0.322968	0.233174	-1.38509	0.166024	0.502048	14SM FR
	AM BAA-835	NC_010655.1	GXM23_RS05420	LytTR family DNA-binding domain-containing protein	13.0828	1.05097	0.759595	1.38359	0.166484	0.502048	14SM FF
	AM BAA-835	NC_010655.1	GXM23_RS08865	hypothetical protein	5.74437	-1.16162	0.839585	-1.38356	0.166492	0.502048	14SM FR
	AM BAA-835	NC_010655.1	GXM23_RS06270	SPFH domain-containing protein	11.3922	-0.812086	0.587096	-1.38323	0.166595	0.502048	14SM FR
	AM BAA-835	NC_010655.1	GXM23_RS03800	hypothetical protein	20.3498	0.715007	0.517345	1.38207	0.16695	0.50236	14SM FF
	AM BAA-835	NC_010655.1	GXM23_RS04040	riboflavin biosynthesis protein RibF	2.1418	1.94966	1.41436	1.37848	0.168054	0.504887	14SM FF
	AM BAA-835	NC_010655.1	GXM23_RS04910	RtcB family protein	618.627	0.216373	0.157074	1.37752	0.168352	0.504887	14SM FF
	AM BAA-835	NC_010655.1	GXM23_RS03780	terpene cyclase/mutase family protein	23.3139	0.584892	0.424794	1.37688	0.168548	0.504887	14SM FF
	AM BAA-835	NC_010655.1	GXM23_RS03665	translation elongation factor Ts	116.61	-0.382283	0.279088	-1.36976	0.170762	0.509364	14SM FR
	AM BAA-835	NC_010655.1	GXM23_RS07120	hypothetical protein	1752.27	0.388922	0.28407	1.36911	0.170965	0.509364	14SM FF
	AM BAA-835	NC_010655.1	GXM23_RS07030	DUF1848 domain-containing protein	208.011	0.350832	0.256291	1.36888	0.171036	0.509364	14SM FF
	AM BAA-835	NC_010655.1	GXM23_RS07010	hypothetical protein	81.865	0.320215	0.233939	1.3688	0.171063	0.509364	14SM FF
	AM BAA-835	NC_010655.1	GXM23_RS08195	anthranilate phosphoribosyltransferase	147.687	-0.301647	0.22098	-1.36504	0.172239	0.511343	14SM FR
	AM BAA-835	NC_010655.1	GXM23_RS00705	hypothetical protein	132.245	0.309135	0.227165	1.36084	0.173565	0.514424	14SM FF
	AM BAA-835	NC_010655.1	GXM23_RS04550	hypothetical protein	57.0995	0.394792	0.290262	1.36012	0.173792	0.514424	14SM FF
	AM BAA-835	NC_010655.1	GXM23_RS01780	exodeoxyribonuclease VII small subunit	291.759	0.33809	0.24947	1.35523	0.175344	0.516818	14SM FF
	AM BAA-835	NC_010655.1	GXM23_RS06425	magnesium transporter CorA family protein	181.634	0.304321	0.224599	1.35495	0.175433	0.516818	14SM FF
	AM BAA-835	NC_010655.1	GXM23_RS02405	hypothetical protein	126.614	0.370256	0.273501	1.35376	0.175812	0.516818	14SM FF
	AM BAA-835	NC_010655.1	GXM23_RS12390	helix-turn-helix domain-containing protein	17.7793	-0.762238	0.563185	-1.35344	0.175915	0.516818	14SM FR
	AM BAA-835	NC_010655.1	GXM23_RS10430	glutamine amidotransferase	41.9497	-0.598804	0.442674	-1.3527	0.176153	0.516818	14SM FR
	AM BAA-835	NC_010655.1	GXM23_RS02800	ATPase	74.7798	0.376192	0.278518	1.35069	0.176794	0.517389	14SM FF
	AM BAA-835	NC_010655.1	GXM23_RS04570	hypothetical protein	75.4844	0.425502	0.315077	1.35047	0.176865	0.517389	14SM FF
	AM BAA-835	NC_010655.1	GXM23_RS01725	50S ribosomal protein L4	81.9523	0.354751	0.263018	1.34877	0.17741	0.51785	14SM FF
	AM BAA-835	NC_010655.1	GXM23_RS05195	L,D-transpeptidase family protein	75.527	0.347153	0.257504	1.34815	0.177611	0.51785	14SM FF
	AM BAA-835	NC_010655.1	GXM23_RS01775	hypothetical protein	33.5824	0.545974	0.405277	1.34716	0.177928	0.51785	14SM FF
	AM BAA-835	NC_010655.1	GXM23_RS07020	HD domain-containing protein	17.1455	0.71383	0.530287	1.34612	0.178264	0.51785	14SM FF
	AM BAA-835	NC_010655.1	GXM23_RS05015	50S ribosomal protein L18	5.85571	-1.13214	0.84115	-1.34595	0.178319	0.51785	14SM FR
	AM BAA-835	NC_010655.1	GXM23_RS07165	hypothetical protein	449.078	0.361397	0.269022	1.34337	0.179151	0.518503	14SM FF
	AM BAA-835	NC_010655.1	GXM23_RS00200	hypothetical protein	108.424	-0.542904	0.404451	-1.34232	0.179492	0.518503	14SM FR
	AM BAA-835	NC_010655.1	GXM23_RS01140	OadG family protein	31.4885	-0.543028	0.404694	-1.34183	0.179652	0.518503	14SM FR
	AM BAA-835	NC_010655.1	GXM23_RS00490	hypothetical protein	43.7243	0.540485	0.402995	1.34117	0.179865	0.518503	14SM FF
	AM BAA-835	NC_010655.1	GXM23_RS03805	LysR substrate-binding domain-containing protein	67.7537	-0.46625	0.347998	-1.3398	0.180309	0.518503	14SM FR
	AM BAA-835	NC_010655.1	GXM23_RS03310	endonuclease/exonuclease/phosphatase family protein	195.309	-0.281767	0.210329	-1.33965	0.18036	0.518503	14SM FR
	AM BAA-835	NC_010655.1	GXM23_RS08175	hypothetical protein	139.161	-0.294632	0.220299	-1.33742	0.181085	0.51984	14SM FR
	AM BAA-835	NC_010655.1	GXM23_RS10070	preQ(1) synthase	289.503	-0.222781	0.16668	-1.33658	0.181361	0.519883	14SM FR
	AM BAA-835	NC_010655.1	GXM23_RS01475	hypothetical protein	91.595	-0.34668	0.260177	-1.33248	0.182703	0.522145	14SM FR
	AM BAA-835	NC_010655.1	GXM23_RS06370	isoprenyl transferase	127.188	-0.422932	0.317639	-1.33149	0.183029	0.522145	14SM FR
	AM BAA-835	NC_010655.1	GXM23_RS06700	carbamoyl-phosphate synthase large subunit	21.9688	0.731804	0.550483	1.32938	0.183721	0.522145	14SM FF
	AM BAA-835	NC_010655.1	GXM23_RS04850	uroporphyrinogen-III C-methyltransferase	382.844	0.24138	0.181587	1.32928	0.183756	0.522145	14SM FF
	AM BAA-835	NC_010655.1	GXM23_RS09455	CPBP family glutamic-type intramembrane protease	267.43	0.257284	0.193644	1.32864	0.183965	0.522145	14SM FF
	AM BAA-835	NC_010655.1	GXM23_RS10855	hypothetical protein	99.118	0.395683	0.29785	1.32846	0.184025	0.522145	14SM FF
	AM BAA-835	NC_010655.1	GXM23_RS01255	hypothetical protein	89.8013	-0.449776	0.338735	-1.32781	0.18424	0.522145	14SM FR
	AM BAA-835	NC_010655.1	GXM23_RS04000	sugar O-acetyltransferase	74.653	-0.35017	0.264218	-1.32531	0.18507	0.523579	14SM FR
	AM BAA-835	NC_010655.1	GXM23_RS07715	NAD(P)H-dependent oxidoreductase	99.8162	-0.33828	0.255382	-1.32461	0.185302	0.523579	14SM FR
	AM BAA-835	NC_010655.1	GXM23_RS06210	hypothetical protein	61.9646	0.441511	0.333571	1.32359	0.18564	0.523579	14SM FF
	AM BAA-835	NC_010655.1	GXM23_RS07470	HypC/HybG/HupF family hydrogenase formation chaperone	49.3029	-0.379488	0.286812	-1.32312	0.185795	0.523579	14SM FR
	AM BAA-835	NC_010655.1	GXM23_RS03270	porin	64.2782	-0.428274	0.323895	-1.32226	0.186081	0.523623	14SM FR
	AM BAA-835	NC_010655.1	GXM23_RS08725	ATP-dependent helicase HrpB	9.80872	0.928044	0.702609	1.32085	0.18655	0.523623	14SM FF
	AM BAA-835	NC_010655.1	GXM23_RS09675	MATE family efflux transporter	102.158	0.489338	0.370685	1.32009	0.186805	0.523623	14SM FF
	AM BAA-835	NC_010655.1	GXM23_RS02780	ATP synthase F1 subunit gamma	215.323	-0.282124	0.213741	-1.31993	0.186858	0.523623	14SM FR
	AM BAA-835	NC_010655.1	GXM23_RS07005	glycine zipper 2TM domain-containing protein	324.631	-0.264871	0.201277	-1.31595	0.188191	0.525807	14SM FR
	AM BAA-835	NC_010655.1	GXM23_RS00365	DNA adenine methylase	78.94	0.447748	0.340464	1.31511	0.188474	0.525807	14SM FF
	AM BAA-835	NC_010655.1	GXM23_RS01365	peptide chain release factor 2	0.732264	-3.85987	2.93532	-1.31497	0.18852	NA	14SM FR
	AM BAA-835	NC_010655.1	GXM23_RS01365	peptide chain release factor 2	0.732264	-3.85987	2.93532	-1.31497	0.18852	NA	14SM FR
	AM BAA-835	NC_010655.1	GXM23_RS02320	MFS transporter	35.2529	0.755146	0.575044	1.3132	0.189116	0.525807	14SM FF
	AM BAA-835	NC_010655.1	GXM23_RS06330	FAD:protein FMN transferase	219.462	0.254627	0.19412	1.31169	0.189623	0.525807	14SM FF
	AM BAA-835	NC_010655.1	GXM23_RS01575	tRNA guanosine(34) transglycosylase Tgt	1155.4	0.364884	0.278253	1.31134	0.189743	0.525807	14SM FF
	AM BAA-835	NC_010655.1	GXM23_RS10305	iron chelate uptake ABC transporter family permease subunit	25.6377	0.548039	0.419045	1.30783	0.190931	0.527639	14SM FF
	AM BAA-835	NC_010655.1	GXM23_RS06625	23S rRNA (pseudouridine(1915)-N(3))-methyltransferase RlmH	2.03835	1.90524	1.46185	1.30331	0.192468	0.530842	14SM FF
	AM BAA-835	NC_010655.1	GXM23_RS02080	GNAT family N-acetyltransferase	59.743	0.606284	0.465705	1.30186	0.192964	0.530842	14SM FF
	AM BAA-835	NC_010655.1	GXM23_RS04465	hypothetical protein	24.3253	-0.737176	0.566303	-1.30173	0.193007	0.530842	14SM FR
	AM BAA-835	NC_010655.1	GXM23_RS09965	MotA/TolQ/ExbB proton channel family protein	13.982	-0.769833	0.591586	-1.3013	0.193154	0.530842	14SM FR
	AM BAA-835	NC_010655.1	GXM23_RS00475	AAA family ATPase	43.7545	0.443371	0.34093	1.30048	0.193437	0.53089	14SM FF
	AM BAA-835	NC_010655.1	GXM23_RS04090	hypothetical protein	92.2686	0.318518	0.245679	1.29648	0.19481	0.532723	14SM FF
	AM BAA-835	NC_010655.1	GXM23_RS10480	tRNA-Gln	58.1872	-0.436379	0.336592	-1.29646	0.194816	0.532723	14SM FR
	AM BAA-835	NC_010655.1	GXM23_RS06545	OPT family oligopeptide transporter	37.8692	0.469123	0.361935	1.29616	0.194922	0.532723	14SM FF
	AM BAA-835	NC_010655.1	GXM23_RS03590	UDP-N-acetylmuramate--L-alanine ligase	323.394	0.254787	0.196863	1.29424	0.195583	0.532723	14SM FF
	AM BAA-835	NC_010655.1	GXM23_RS10770	methylmalonyl Co-A mutase-associated GTPase MeaB	109.695	-0.296206	0.228904	-1.29402	0.19566	0.532723	14SM FR
	AM BAA-835	NC_010655.1	GXM23_RS03305	hypothetical protein	163.176	-0.273623	0.2116	-1.29311	0.195972	0.532723	14SM FR
	AM BAA-835	NC_010655.1	GXM23_RS02260	ABC transporter substrate-binding protein	53.2332	-0.43594	0.337375	-1.29215	0.196305	0.532723	14SM FR
	AM BAA-835	NC_010655.1	GXM23_RS10535	A/G-specific adenine glycosylase	215.585	-0.336839	0.260783	-1.29165	0.19648	0.532723	14SM FR
	AM BAA-835	NC_010655.1	GXM23_RS09565	acyltransferase	63.5859	-0.418353	0.324123	-1.29072	0.196799	0.532723	14SM FR
	AM BAA-835	NC_010655.1	GXM23_RS07160	T6SS effector amidase Tae4 family protein	1235.42	-0.255395	0.197884	-1.29063	0.196832	0.532723	14SM FR
	AM BAA-835	NC_010655.1	GXM23_RS06895	lactate utilization protein	3.15702	-1.26663	0.981858	-1.29004	0.197038	0.532723	14SM FR
	AM BAA-835	NC_010655.1	GXM23_RS06395	ABC transporter ATP-binding protein	37.9981	-0.464734	0.361483	-1.28563	0.198571	0.536142	14SM FR
	AM BAA-835	NC_010655.1	GXM23_RS04175	DHA2 family efflux MFS transporter permease subunit	0.958894	2.34886	1.83073	1.28302	0.199486	0.537886	14SM FF
	AM BAA-835	NC_010655.1	GXM23_RS05860	lipoyl synthase	5.94124	-1.22453	0.956142	-1.2807	0.2003	0.539268	14SM FR
	AM BAA-835	NC_010655.1	GXM23_RS08625	polysaccharide deacetylase family protein	52.6376	0.434383	0.340487	1.27577	0.202037	0.540759	14SM FF
	AM BAA-835	NC_010655.1	GXM23_RS08210	tryptophan synthase subunit beta	80.2671	-0.409573	0.321302	-1.27473	0.202405	0.540759	14SM FR
	AM BAA-835	NC_010655.1	GXM23_RS08735	redoxin domain-containing protein	67.8362	-0.432503	0.339321	-1.27461	0.202446	0.540759	14SM FR
	AM BAA-835	NC_010655.1	GXM23_RS01540	shikimate kinase	204.292	0.299214	0.234914	1.27372	0.202764	0.540885	14SM FF
	AM BAA-835	NC_010655.1	GXM23_RS06075	hypothetical protein	447.86	0.211665	0.166482	1.2714	0.203587	0.54179	14SM FF
	AM BAA-835	NC_010655.1	GXM23_RS08385	tRNA-Arg	272.593	0.240472	0.189164	1.27123	0.203646	0.54179	14SM FF
	AM BAA-835	NC_010655.1	GXM23_RS08105	M60 family metallopeptidase	40.1551	0.410853	0.323842	1.26869	0.204553	0.542637	14SM FF
	AM BAA-835	NC_010655.1	GXM23_RS03295	hypothetical protein	286.123	-0.232774	0.1835	-1.26853	0.20461	0.542637	14SM FR
	AM BAA-835	NC_010655.1	GXM23_RS09170	hypothetical protein	13.8837	0.701007	0.55331	1.26693	0.205179	0.542637	14SM FF
	AM BAA-835	NC_010655.1	GXM23_RS03995	glutamine-hydrolyzing GMP synthase	72.1204	-0.372788	0.294413	-1.26621	0.205439	0.542637	14SM FR
	AM BAA-835	NC_010655.1	GXM23_RS03535	MraZ protein	85.0978	-0.368738	0.291314	-1.26577	0.205594	0.542637	14SM FR
	AM BAA-835	NC_010655.1	GXM23_RS06675	hypothetical protein	19.347	-0.602023	0.476295	-1.26397	0.206241	0.543627	14SM FR
	AM BAA-835	NC_010655.1	GXM23_RS08590	NADH-quinone oxidoreductase subunit I	32.5143	0.540335	0.429214	1.25889	0.208069	0.547722	14SM FF
	AM BAA-835	NC_010655.1	GXM23_RS03770	hypothetical protein	93.8935	-0.394457	0.313897	-1.25664	0.208883	0.548682	14SM FR
	AM BAA-835	NC_010655.1	GXM23_RS05280	RHS repeat-associated core domain-containing protein	637.946	0.209378	0.166654	1.25637	0.208982	0.548682	14SM FF
	AM BAA-835	NC_010655.1	GXM23_RS08275	ankyrin repeat domain-containing protein	6.13481	1.08701	0.86661	1.25433	0.209723	0.549903	14SM FF
	AM BAA-835	NC_010655.1	GXM23_RS01200	hypothetical protein	19.9437	0.584487	0.46685	1.25198	0.210577	0.551418	14SM FF
	AM BAA-835	NC_010655.1	GXM23_RS02740	glycosyltransferase family 2 protein	315.684	-0.259337	0.207355	-1.25069	0.211048	0.551523	14SM FR
	AM BAA-835	NC_010655.1	GXM23_RS03125	hypothetical protein	739.309	-0.203256	0.162558	-1.25036	0.211169	0.551523	14SM FR
	AM BAA-835	NC_010655.1	GXM23_RS00570	50S ribosomal protein L33	5.52074	-1.03065	0.825869	-1.24796	0.212046	0.553065	14SM FR
	AM BAA-835	NC_010655.1	GXM23_RS09845	hypothetical protein	300.932	0.238104	0.190906	1.24723	0.212313	0.553065	14SM FF
	AM BAA-835	NC_010655.1	GXM23_RS02750	dTDP-4-amino-4,6-dideoxygalactose transaminase	467.609	-0.216041	0.173342	-1.24633	0.212644	0.553206	14SM FR
	AM BAA-835	NC_010655.1	GXM23_RS06300	FadR/GntR family transcriptional regulator	54.6921	0.372828	0.29959	1.24446	0.213331	0.554268	14SM FF
	AM BAA-835	NC_010655.1	GXM23_RS06215	VWA domain-containing protein	45.8895	0.381397	0.306661	1.24371	0.213607	0.554268	14SM FF
	AM BAA-835	NC_010655.1	GXM23_RS04045	tRNA pseudouridine(55) synthase TruB	113.435	0.334668	0.269851	1.2402	0.214903	0.556909	14SM FF
	AM BAA-835	NC_010655.1	GXM23_RS01245	hypothetical protein	62.1982	-0.385589	0.311739	-1.2369	0.216125	0.558626	14SM FR
	AM BAA-835	NC_010655.1	GXM23_RS08300	MFS transporter	76.4422	0.477671	0.386445	1.23606	0.216435	0.558705	14SM FF
	AM BAA-835	NC_010655.1	GXM23_RS00765	hypothetical protein	234.429	-0.263719	0.214001	-1.23232	0.217828	0.561576	14SM FR
	AM BAA-835	NC_010655.1	GXM23_RS02180	alpha-L-fucosidase	4.09861	1.33362	1.0841	1.23017	0.218634	0.562926	14SM FF
	AM BAA-835	NC_010655.1	GXM23_RS05865	tRNA adenosine(34) deaminase TadA	8.87367	-1.00022	0.813593	-1.22938	0.218929	0.56296	14SM FR
	AM BAA-835	NC_010655.1	GXM23_RS01600	HU family DNA-binding protein	69.9351	-0.373218	0.303791	-1.22854	0.219246	0.56305	14SM FR
	AM BAA-835	NC_010655.1	GXM23_RS01920	GDSL-type esterase/lipase family protein	87.5995	-0.286173	0.233384	-1.22619	0.220127	0.56331	14SM FR
	AM BAA-835	NC_010655.1	GXM23_RS07345	ABC transporter permease	8.3108	0.868803	0.709103	1.22521	0.220494	0.56331	14SM FF
	AM BAA-835	NC_010655.1	GXM23_RS09020	dihydrolipoyl dehydrogenase	34.1561	0.492129	0.401671	1.22521	0.220498	0.56331	14SM FF
	AM BAA-835	NC_010655.1	GXM23_RS04355	ATP-dependent RNA helicase HrpA	269.017	-0.231223	0.188935	-1.22382	0.221019	0.56331	14SM FR
	AM BAA-835	NC_010655.1	GXM23_RS10680	molecular chaperone HtpG	64.5438	0.481371	0.393737	1.22257	0.221492	0.56331	14SM FF
	AM BAA-835	NC_010655.1	GXM23_RS07300	hypothetical protein	200.87	-0.326117	0.266828	-1.2222	0.221632	0.56331	14SM FR
	AM BAA-835	NC_010655.1	GXM23_RS06495	hypothetical protein	13.6564	0.657863	0.538932	1.22068	0.222208	0.56331	14SM FF
	AM BAA-835	NC_010655.1	GXM23_RS05100	DJ-1/PfpI family protein	696.852	0.261776	0.214527	1.22024	0.222372	0.56331	14SM FF
	AM BAA-835	NC_010655.1	GXM23_RS02370	PEP-CTERM sorting domain-containing protein	204.89	0.222485	0.182332	1.22022	0.222382	0.56331	14SM FF
	AM BAA-835	NC_010655.1	GXM23_RS09900	ABC transporter ATP-binding protein	48.6522	0.392617	0.321805	1.22004	0.222448	0.56331	14SM FF
	AM BAA-835	NC_010655.1	GXM23_RS08490	YlbF family regulator	136.851	-0.305309	0.251363	-1.21462	0.224512	0.567099	14SM FR
	AM BAA-835	NC_010655.1	GXM23_RS10420	TIGR02206 family membrane protein	12.7944	0.826065	0.683737	1.20816	0.226985	0.570816	14SM FF
	AM BAA-835	NC_010655.1	GXM23_RS07210	hypothetical protein	20.0845	-0.857885	0.710547	-1.20736	0.227294	0.570816	14SM FR
	AM BAA-835	NC_010655.1	GXM23_RS09360	SufE family protein	86.6034	0.295103	0.244483	1.20705	0.227412	0.570816	14SM FF
	AM BAA-835	NC_010655.1	GXM23_RS02485	sulfatase-like hydrolase/transferase	124.738	0.294389	0.244908	1.20204	0.229348	0.574801	14SM FF
	AM BAA-835	NC_010655.1	GXM23_RS09840	sigma-70 family RNA polymerase sigma factor	8.30475	0.804264	0.669409	1.20145	0.229575	0.574801	14SM FF
	AM BAA-835	NC_010655.1	GXM23_RS00375	rhodanese-like domain-containing protein	102.724	0.313605	0.26174	1.19816	0.230856	0.576261	14SM FF
	AM BAA-835	NC_010655.1	GXM23_RS06660	2-C-methyl-D-erythritol 2,4-cyclodiphosphate synthase	179.075	0.283759	0.236914	1.19773	0.231024	0.576261	14SM FF
	AM BAA-835	NC_010655.1	GXM23_RS03425	Holliday junction branch migration DNA helicase RuvB	169.384	0.265868	0.22248	1.19502	0.23208	0.576325	14SM FF
	AM BAA-835	NC_010655.1	GXM23_RS06220	BatA and WFA domain-containing protein	257.889	0.283806	0.237687	1.19403	0.232465	0.576325	14SM FF
	AM BAA-835	NC_010655.1	GXM23_RS09555	serine protease	18.9985	-0.510385	0.427607	-1.19359	0.23264	0.576325	14SM FR
	AM BAA-835	NC_010655.1	GXM23_RS04870	hypothetical protein	232.706	-0.25018	0.209646	-1.19335	0.232733	0.576325	14SM FR
	AM BAA-835	NC_010655.1	GXM23_RS00440	tRNA-Leu	20.1613	-0.557469	0.467225	-1.19315	0.232812	0.576325	14SM FR
	AM BAA-835	NC_010655.1	GXM23_RS06065	M15 family metallopeptidase	133.624	-0.265128	0.222331	-1.19249	0.233068	0.576325	14SM FR
	AM BAA-835	NC_010655.1	GXM23_RS04400	DNA polymerase III subunit beta	423.512	0.221916	0.186968	1.18692	0.23526	0.580333	14SM FF
	AM BAA-835	NC_010655.1	GXM23_RS04530	5S ribosomal RNA	13.1588	-0.793521	0.66857	-1.18689	0.23527	0.580333	14SM FR
	AM BAA-835	NC_010655.1	GXM23_RS00120	GDSL-type esterase/lipase family protein	5.1352	1.04155	0.878107	1.18614	0.235569	0.580345	14SM FF
	AM BAA-835	NC_010655.1	GXM23_RS09940	formate--tetrahydrofolate ligase	2.26179	-1.90837	1.60988	-1.18541	0.235856	0.580345	14SM FR
	AM BAA-835	NC_010655.1	GXM23_RS00330	metal ABC transporter permease	11.9655	-0.698682	0.590384	-1.18344	0.236636	0.581096	14SM FR
	AM BAA-835	NC_010655.1	GXM23_RS08420	tRNA (cytidine(34)-2'-O)-methyltransferase	64.552	-0.372213	0.31459	-1.18317	0.236743	0.581096	14SM FR
	AM BAA-835	NC_010655.1	GXM23_RS04720	acetylornithine transaminase	171.311	0.321782	0.272395	1.18131	0.237481	0.581761	14SM FF
	AM BAA-835	NC_010655.1	GXM23_RS03515	tRNA uridine-5-carboxymethylaminomethyl(34) synthesis GTPase MnmE	174.562	-0.246543	0.208755	-1.18102	0.237596	0.581761	14SM FR
	AM BAA-835	NC_010655.1	GXM23_RS03435	sulfite reductase subunit alpha	158.751	-0.244709	0.207423	-1.17976	0.238097	0.582273	14SM FR
	AM BAA-835	NC_010655.1	GXM23_RS00180	peptidase M50	19.1287	0.51416	0.43726	1.17587	0.239647	0.585349	14SM FF
	AM BAA-835	NC_010655.1	GXM23_RS03865	cation:proton antiporter	0.911912	-2.44437	2.0793	-1.17557	0.239766	NA	14SM FR
	AM BAA-835	NC_010655.1	GXM23_RS03990	IMP dehydrogenase	107.711	-0.347115	0.295717	-1.17381	0.240471	0.586363	14SM FR
	AM BAA-835	NC_010655.1	GXM23_RS09875	multicopper oxidase domain-containing protein	84.2561	0.317174	0.27044	1.17281	0.240872	0.586363	14SM FF
	AM BAA-835	NC_010655.1	GXM23_RS05565	DNA-directed RNA polymerase subunit beta'	581.773	0.283888	0.242094	1.17263	0.240943	0.586363	14SM FF
	AM BAA-835	NC_010655.1	GXM23_RS02730	hypothetical protein	204.444	-0.2321	0.198377	-1.16999	0.242004	0.587513	14SM FR
	AM BAA-835	NC_010655.1	GXM23_RS00195	hypothetical protein	168.18	-0.731928	0.626661	-1.16798	0.242814	0.588766	14SM FR
	AM BAA-835	NC_010655.1	GXM23_RS08100	HAD hydrolase family protein	35.3022	0.417607	0.358729	1.16413	0.244371	0.591105	14SM FF
	AM BAA-835	NC_010655.1	GXM23_RS05295	succinate dehydrogenase cytochrome b subunit	81.2054	-0.326292	0.280661	-1.16258	0.244999	0.59172	14SM FR
	AM BAA-835	NC_010655.1	GXM23_RS08150	prepilin-type N-terminal cleavage/methylation domain-containing protein	264.944	0.251358	0.216385	1.16162	0.245389	0.59172	14SM FF
	AM BAA-835	NC_010655.1	GXM23_RS09060	low molecular weight protein arginine phosphatase	16.4988	-0.593743	0.511267	-1.16132	0.245514	0.59172	14SM FR
	AM BAA-835	NC_010655.1	GXM23_RS08815	basic secretory protein-like protein	2.38945	1.54311	1.33529	1.15564	0.24783	0.595469	14SM FF
	AM BAA-835	NC_010655.1	GXM23_RS02440	glycosyltransferase family 4 protein	156.613	-0.277281	0.239993	-1.15537	0.247939	0.595469	14SM FR
	AM BAA-835	NC_010655.1	GXM23_RS03600	FtsQ-type POTRA domain-containing protein	63.0114	0.33384	0.290016	1.15111	0.249687	0.598495	14SM FF
	AM BAA-835	NC_010655.1	GXM23_RS05355	hypothetical protein	99.314	0.389506	0.338471	1.15078	0.249822	0.598495	14SM FF
	AM BAA-835	NC_010655.1	GXM23_RS08355	PD-(D/E)XK nuclease family protein	81.0233	-0.321242	0.279695	-1.14854	0.250745	0.599986	14SM FR
	AM BAA-835	NC_010655.1	GXM23_RS05515	DMT family transporter	5.68068	-0.990195	0.863929	-1.14615	0.251732	0.601627	14SM FR
	AM BAA-835	NC_010655.1	GXM23_RS02545	hypothetical protein	95.6602	-0.256059	0.223899	-1.14364	0.252775	0.603227	14SM FR
	AM BAA-835	NC_010655.1	GXM23_RS01280	tRNA-Lys	55.4243	0.380578	0.332941	1.14308	0.253005	0.603227	14SM FF
	AM BAA-835	NC_010655.1	GXM23_RS06235	ABC transporter ATP-binding protein	463.045	-0.182009	0.159329	-1.14234	0.253311	0.603236	14SM FR
	AM BAA-835	NC_010655.1	GXM23_RS04375	hypothetical protein	563.108	-0.22333	0.195687	-1.14126	0.253762	0.603551	14SM FR
	AM BAA-835	NC_010655.1	GXM23_RS07075	hypothetical protein	83.7258	-0.361084	0.316949	-1.13925	0.2546	0.603551	14SM FR
	AM BAA-835	NC_010655.1	GXM23_RS03025	indole-3-glycerol-phosphate synthase	42.3771	-0.363781	0.319529	-1.13849	0.254915	0.603551	14SM FR
	AM BAA-835	NC_010655.1	GXM23_RS06100	alpha-1,2-fucosyltransferase	124.862	-0.303481	0.266637	-1.13818	0.255045	0.603551	14SM FR
	AM BAA-835	NC_010655.1	GXM23_RS04325	helix-turn-helix domain-containing protein	80.5907	-0.271191	0.238372	-1.13768	0.255254	0.603551	14SM FR
	AM BAA-835	NC_010655.1	GXM23_RS05035	nucleoside monophosphate kinase	19.2997	-0.597049	0.524796	-1.13768	0.255255	0.603551	14SM FR
	AM BAA-835	NC_010655.1	GXM23_RS00895	hypothetical protein	230.667	-0.217086	0.191006	-1.13654	0.255729	0.603939	14SM FR
	AM BAA-835	NC_010655.1	GXM23_RS02935	hypothetical protein	283.647	0.264189	0.232594	1.13584	0.256024	0.603939	14SM FF
	AM BAA-835	NC_010655.1	GXM23_RS07900	imidazoleglycerol-phosphate dehydratase HisB	248.624	-0.33382	0.294594	-1.13315	0.257151	0.605882	14SM FR
	AM BAA-835	NC_010655.1	GXM23_RS09630	antibiotic biosynthesis monooxygenase	108.877	-0.339067	0.29962	-1.13166	0.257779	0.606142	14SM FR
	AM BAA-835	NC_010655.1	GXM23_RS05640	outer membrane protein assembly factor BamA	76.62	-0.283623	0.250784	-1.13094	0.25808	0.606142	14SM FR
	AM BAA-835	NC_010655.1	GXM23_RS00710	ferrous iron transporter B	133.885	0.329403	0.291491	1.13006	0.258449	0.606142	14SM FF
	AM BAA-835	NC_010655.1	GXM23_RS01180	6-phosphofructokinase	53.1207	-0.371237	0.328906	-1.1287	0.259023	0.606142	14SM FR
	AM BAA-835	NC_010655.1	GXM23_RS06405	energy-coupling factor ABC transporter permease	26.0593	-0.485529	0.430199	-1.12862	0.25906	0.606142	14SM FR
	AM BAA-835	NC_010655.1	GXM23_RS07775	tetratricopeptide repeat protein	4.61449	-1.05293	0.932984	-1.12856	0.259082	0.606142	14SM FR
	AM BAA-835	NC_010655.1	GXM23_RS09430	hypothetical protein	40.4539	-0.356599	0.317837	-1.12195	0.261882	0.611976	14SM FR
	AM BAA-835	NC_010655.1	GXM23_RS01050	DUF456 domain-containing protein	12.1991	0.782137	0.69822	1.12019	0.262634	0.612484	14SM FF
	AM BAA-835	NC_010655.1	GXM23_RS02775	F0F1 ATP synthase subunit beta	271.875	0.243721	0.217747	1.11929	0.263019	0.612484	14SM FF
	AM BAA-835	NC_010655.1	GXM23_RS05445	hypothetical protein	40.7915	-0.368142	0.3296	-1.11693	0.264023	0.613456	14SM FR
	AM BAA-835	NC_010655.1	GXM23_RS05285	succinate dehydrogenase/fumarate reductase iron-sulfur subunit	293.501	-0.320908	0.287522	-1.11612	0.264372	0.613456	14SM FR
	AM BAA-835	NC_010655.1	GXM23_RS03875	tRNA preQ1(34) S-adenosylmethionine ribosyltransferase-isomerase QueA	219.004	-0.35678	0.320164	-1.11437	0.265122	0.613456	14SM FR
	AM BAA-835	NC_010655.1	GXM23_RS08700	hypothetical protein	17.4967	-0.562281	0.504664	-1.11417	0.265207	0.613456	14SM FR
	AM BAA-835	NC_010655.1	GXM23_RS05985	alkaline phosphatase family protein	155.182	0.323192	0.290101	1.11407	0.265251	0.613456	14SM FF
	AM BAA-835	NC_010655.1	GXM23_RS05225	methionyl-tRNA formyltransferase	205.098	-0.225635	0.202545	-1.114	0.265278	0.613456	14SM FR
	AM BAA-835	NC_010655.1	GXM23_RS02755	DUF5009 domain-containing protein	103.789	0.314037	0.282288	1.11247	0.265937	0.614268	14SM FF
	AM BAA-835	NC_010655.1	GXM23_RS00910	ABC transporter ATP-binding protein	75.1899	-0.30878	0.278355	-1.1093	0.267299	0.615943	14SM FR
	AM BAA-835	NC_010655.1	GXM23_RS09655	MerR family transcriptional regulator	4.97787	-1.05504	0.951654	-1.10864	0.267587	0.615943	14SM FR
	AM BAA-835	NC_010655.1	GXM23_RS09465	glycine--tRNA ligase	207.045	0.230226	0.208424	1.1046	0.269333	0.618536	14SM FF
	AM BAA-835	NC_010655.1	GXM23_RS01840	hypothetical protein	292.846	0.232927	0.211032	1.10375	0.2697	0.61859	14SM FF
	AM BAA-835	NC_010655.1	GXM23_RS05025	50S ribosomal protein L15	193.971	0.310429	0.281521	1.10268	0.270164	0.61859	14SM FF
	AM BAA-835	NC_010655.1	GXM23_RS01905	hypothetical protein	522.389	-0.415388	0.3768	-1.10241	0.270285	0.61859	14SM FR
	AM BAA-835	NC_010655.1	GXM23_RS01850	ATP-binding protein	220.828	0.261481	0.23777	1.09972	0.271452	0.619841	14SM FF
	AM BAA-835	NC_010655.1	GXM23_RS09615	aldo/keto reductase	25.1819	-0.46627	0.424612	-1.09811	0.272157	0.620724	14SM FR
	AM BAA-835	NC_010655.1	GXM23_RS01410	GYF domain-containing protein	54.2827	-0.472539	0.430593	-1.09742	0.27246	0.620724	14SM FR
	AM BAA-835	NC_010655.1	GXM23_RS10880	citramalate synthase	65.846	0.302815	0.277668	1.09056	0.275465	0.622948	14SM FF
	AM BAA-835	NC_010655.1	GXM23_RS03870	hypothetical protein	46.0462	0.337859	0.310073	1.08961	0.275884	0.622948	14SM FF
	AM BAA-835	NC_010655.1	GXM23_RS08165	aldo/keto reductase	56.0637	0.317792	0.291703	1.08944	0.275962	0.622948	14SM FF
	AM BAA-835	NC_010655.1	GXM23_RS00410	tryptophan--tRNA ligase	64.3611	0.410906	0.377222	1.0893	0.276023	0.622948	14SM FF
	AM BAA-835	NC_010655.1	GXM23_RS04445	PEP-CTERM sorting domain-containing protein	56.955	0.418535	0.384282	1.08914	0.276093	0.622948	14SM FF
	AM BAA-835	NC_010655.1	GXM23_RS03105	hypothetical protein	69.0739	0.302633	0.277875	1.0891	0.276111	0.622948	14SM FF
	AM BAA-835	NC_010655.1	GXM23_RS00320	hypothetical protein	218.372	0.231909	0.213048	1.08853	0.27636	0.622948	14SM FF
	AM BAA-835	NC_010655.1	GXM23_RS05690	ankyrin repeat domain-containing protein	142.389	-0.258375	0.237541	-1.0877	0.276726	0.622948	14SM FR
	AM BAA-835	NC_010655.1	GXM23_RS03495	GDSL-type esterase/lipase family protein	205.172	-0.223414	0.205601	-1.08664	0.277197	0.622948	14SM FR
	AM BAA-835	NC_010655.1	GXM23_RS09780	four helix bundle protein	1.30788	-1.92327	1.77102	-1.08597	0.277493	0.622948	14SM FR
	AM BAA-835	NC_010655.1	GXM23_RS09955	single-stranded DNA-binding protein	51.5943	-0.326386	0.300741	-1.08527	0.277801	0.622948	14SM FR
	AM BAA-835	NC_010655.1	GXM23_RS08145	DEAD/DEAH box helicase family protein	48.5399	0.38369	0.354697	1.08174	0.279367	0.624933	14SM FF
	AM BAA-835	NC_010655.1	GXM23_RS00745	DNA gyrase/topoisomerase IV subunit A	39.9355	-0.400728	0.370646	-1.08116	0.279625	0.624933	14SM FR
	AM BAA-835	NC_010655.1	GXM23_RS02955	rod shape-determining protein	22.8228	-0.506616	0.471591	-1.07427	0.282701	0.631103	14SM FR
	AM BAA-835	NC_010655.1	GXM23_RS03595	D-alanine--D-alanine ligase	24.1	0.490466	0.457262	1.07262	0.283443	0.631772	14SM FF
	AM BAA-835	NC_010655.1	GXM23_RS05175	4Fe-4S binding protein	48.1535	-0.350115	0.326645	-1.07185	0.283787	0.631772	14SM FR
	AM BAA-835	NC_010655.1	GXM23_RS02190	type II secretion system protein	298.275	0.211781	0.198056	1.0693	0.284934	0.633257	14SM FF
	AM BAA-835	NC_010655.1	GXM23_RS06680	Na+/H+ antiporter NhaC family protein	7.62354	-0.930549	0.871009	-1.06836	0.28536	0.633499	14SM FR
	AM BAA-835	NC_010655.1	GXM23_RS01100	cysteine desulfurase	156.174	0.258221	0.24241	1.06523	0.286774	0.633876	14SM FF
	AM BAA-835	NC_010655.1	GXM23_RS03420	tRNA-Ser	13.4251	-0.664621	0.624651	-1.06399	0.287334	0.633876	14SM FR
	AM BAA-835	NC_010655.1	GXM23_RS06655	inositol monophosphatase family protein	327.459	0.339849	0.319456	1.06384	0.287403	0.633876	14SM FF
	AM BAA-835	NC_010655.1	GXM23_RS10160	GGGtGRT protein	14.5087	-0.537332	0.505171	-1.06366	0.287481	0.633876	14SM FR
	AM BAA-835	NC_010655.1	GXM23_RS04065	glycosyltransferase family 8 protein	19.778	0.517844	0.486884	1.06359	0.287515	0.633876	14SM FF
	AM BAA-835	NC_010655.1	GXM23_RS09505	Asp-tRNA(Asn)/Glu-tRNA(Gln) amidotransferase subunit GatA	209.74	0.243759	0.22927	1.0632	0.287692	0.633876	14SM FF
	AM BAA-835	NC_010655.1	GXM23_RS07555	polysaccharide biosynthesis tyrosine autokinase	100.098	-0.298011	0.28036	-1.06296	0.2878	0.633876	14SM FR
	AM BAA-835	NC_010655.1	GXM23_RS00790	BatA and WFA domain-containing protein	304.428	0.218035	0.205235	1.06237	0.288068	0.633876	14SM FF
	AM BAA-835	NC_010655.1	GXM23_RS05185	hypothetical protein	47.9335	-0.357876	0.338001	-1.0588	0.28969	0.636045	14SM FR
	AM BAA-835	NC_010655.1	GXM23_RS06085	hypothetical protein	19.5075	0.584229	0.552693	1.05706	0.290484	0.636249	14SM FF
	AM BAA-835	NC_010655.1	GXM23_RS06745	glutamine synthetase III	30.4557	0.445567	0.42158	1.0569	0.290558	0.636249	14SM FF
	AM BAA-835	NC_010655.1	GXM23_RS09030	nucleotidyltransferase domain-containing protein	303.432	0.20304	0.192228	1.05625	0.290856	0.636249	14SM FF
	AM BAA-835	NC_010655.1	GXM23_RS03260	flavin reductase family protein	11.238	-0.899624	0.85216	-1.0557	0.291106	0.636249	14SM FR
	AM BAA-835	NC_010655.1	GXM23_RS09660	YhcH/YjgK/YiaL family protein	30.3608	-0.572764	0.543022	-1.05477	0.29153	0.636249	14SM FR
	AM BAA-835	NC_010655.1	GXM23_RS03820	alanine--glyoxylate aminotransferase family protein	174.372	-0.235533	0.223441	-1.05412	0.29183	0.636249	14SM FR
	AM BAA-835	NC_010655.1	GXM23_RS05395	alpha/beta fold hydrolase	50.5513	0.506304	0.480583	1.05352	0.292102	0.636249	14SM FF
	AM BAA-835	NC_010655.1	GXM23_RS07745	amino acid ABC transporter ATP-binding protein	157.235	-0.252306	0.239637	-1.05287	0.2924	0.636249	14SM FR
	AM BAA-835	NC_010655.1	GXM23_RS00370	EcoRI family type II restriction endonuclease	129.459	0.231602	0.220524	1.05023	0.293611	0.636249	14SM FF
	AM BAA-835	NC_010655.1	GXM23_RS04535	sialate O-acetylesterase	126.023	0.308201	0.293528	1.04999	0.293724	0.636249	14SM FF
	AM BAA-835	NC_010655.1	GXM23_RS08225	autotransporter outer membrane beta-barrel domain-containing protein	57.0914	-0.403492	0.384442	-1.04955	0.293923	0.636249	14SM FR
	AM BAA-835	NC_010655.1	GXM23_RS09025	nucleotidyltransferase substrate binding protein	301.822	0.193958	0.184943	1.04874	0.294296	0.636368	14SM FF
	AM BAA-835	NC_010655.1	GXM23_RS08015	hypothetical protein	17.8455	0.526989	0.504043	1.04552	0.295781	0.637868	14SM FF
	AM BAA-835	NC_010655.1	GXM23_RS01885	prephenate dehydrogenase/arogenate dehydrogenase family protein	18.6931	0.575822	0.551163	1.04474	0.296144	0.637868	14SM FF
	AM BAA-835	NC_010655.1	GXM23_RS02625	polyphosphate kinase 2 family protein	25.286	0.41831	0.400649	1.04408	0.296448	0.637868	14SM FF
	AM BAA-835	NC_010655.1	GXM23_RS02735	hypothetical protein	22.9653	0.522777	0.50082	1.04384	0.296558	0.637868	14SM FF
	AM BAA-835	NC_010655.1	GXM23_RS01800	LptF/LptG family permease	55.8319	0.354768	0.34006	1.04325	0.296831	0.637868	14SM FF
	AM BAA-835	NC_010655.1	GXM23_RS00660	AIR carboxylase family protein	14.262	-0.871223	0.835231	-1.04309	0.296906	0.637868	14SM FR
	AM BAA-835	NC_010655.1	GXM23_RS07720	RluA family pseudouridine synthase	44.6156	-0.329841	0.316528	-1.04206	0.297384	0.638131	14SM FR
	AM BAA-835	NC_010655.1	GXM23_RS08295	NADH-quinone oxidoreductase subunit A	31.2465	0.382887	0.367647	1.04145	0.297667	0.638131	14SM FF
	AM BAA-835	NC_010655.1	GXM23_RS06650	transglycosylase domain-containing protein	373.988	0.274142	0.263562	1.04014	0.298273	0.638198	14SM FF
	AM BAA-835	NC_010655.1	GXM23_RS00205	RHS repeat-associated core domain-containing protein	4.04552	1.08178	1.04059	1.03958	0.298535	0.638198	14SM FF
	AM BAA-835	NC_010655.1	GXM23_RS00055	prephenate dehydratase	158.584	0.239496	0.230435	1.03932	0.298656	0.638198	14SM FF
	AM BAA-835	NC_010655.1	GXM23_RS01095	rhodanese-like domain-containing protein	14.0221	0.605498	0.583183	1.03826	0.299147	0.638564	14SM FF
	AM BAA-835	NC_010655.1	GXM23_RS06265	hypothetical protein	103.572	0.306312	0.29569	1.03592	0.300238	0.640209	14SM FF
	AM BAA-835	NC_010655.1	GXM23_RS08825	ribulose-phosphate 3-epimerase	152.327	-0.244756	0.236549	-1.03469	0.300812	0.640543	14SM FR
	AM BAA-835	NC_010655.1	GXM23_RS04650	SLC13 family permease	2.86822	-1.43606	1.3889	-1.03396	0.301156	0.640543	14SM FR
	AM BAA-835	NC_010655.1	GXM23_RS03585	undecaprenyldiphospho-muramoylpentapeptide beta-N-acetylglucosaminyltransferase	356.047	0.250282	0.242163	1.03353	0.301357	0.640543	14SM FF
	AM BAA-835	NC_010655.1	GXM23_RS04585	alpha-L-fucosidase	178.82	-0.232228	0.225598	-1.02939	0.303297	0.643454	14SM FR
	AM BAA-835	NC_010655.1	GXM23_RS03765	hypothetical protein	172.748	-0.245965	0.239179	-1.02837	0.303775	0.643454	14SM FR
	AM BAA-835	NC_010655.1	GXM23_RS10785	hypothetical protein	47.3148	0.55903	0.543729	1.02814	0.303883	0.643454	14SM FF
	AM BAA-835	NC_010655.1	GXM23_RS05030	preprotein translocase subunit SecY	245.845	0.235672	0.229289	1.02784	0.304026	0.643454	14SM FF
	AM BAA-835	NC_010655.1	GXM23_RS01440	4-hydroxy-tetrahydrodipicolinate synthase	15.8136	-0.527743	0.514113	-1.02651	0.30465	0.643454	14SM FR
	AM BAA-835	NC_010655.1	GXM23_RS09945	DUF1287 domain-containing protein	0.44227	-3.56075	3.46988	-1.02619	0.304803	NA	14SM FR
	AM BAA-835	NC_010655.1	GXM23_RS08245	glycosyltransferase family 9 protein	83.1592	-0.243221	0.237092	-1.02585	0.304963	0.643454	14SM FR
	AM BAA-835	NC_010655.1	GXM23_RS10220	fluoride efflux transporter CrcB	61.7444	0.289202	0.281925	1.02581	0.30498	0.643454	14SM FF
	AM BAA-835	NC_010655.1	GXM23_RS04830	hypothetical protein	1278.67	0.194382	0.189722	1.02457	0.305568	0.643539	14SM FF
	AM BAA-835	NC_010655.1	GXM23_RS03680	3-deoxy-8-phosphooctulonate synthase	138.524	-0.267065	0.26083	-1.02391	0.30588	0.643539	14SM FR
	AM BAA-835	NC_010655.1	GXM23_RS07705	LPS-assembly protein LptD	30.2274	0.416162	0.406536	1.02368	0.305987	0.643539	14SM FF
	AM BAA-835	NC_010655.1	GXM23_RS08415	citrate/2-methylcitrate synthase	464.669	0.208794	0.204297	1.02201	0.306777	0.644522	14SM FF
	AM BAA-835	NC_010655.1	GXM23_RS07825	molecular chaperone DnaJ	35.5015	-0.402484	0.3949	-1.0192	0.308106	0.645667	14SM FR
	AM BAA-835	NC_010655.1	GXM23_RS02435	ELM1/GtrOC1 family putative glycosyltransferase	12.3237	-0.89355	0.876786	-1.01912	0.308146	0.645667	14SM FR
	AM BAA-835	NC_010655.1	GXM23_RS06410	hypothetical protein	62.0213	-0.266716	0.261837	-1.01863	0.308376	0.645667	14SM FR
	AM BAA-835	NC_010655.1	GXM23_RS05020	30S ribosomal protein S5	3.79428	-0.901334	0.88528	-1.01813	0.308615	0.645667	14SM FR
	AM BAA-835	NC_010655.1	GXM23_RS04815	efflux RND transporter permease subunit	281.775	0.193255	0.190107	1.01656	0.309364	0.646156	14SM FF
	AM BAA-835	NC_010655.1	GXM23_RS04120	hypothetical protein	7.19948	-0.764538	0.752289	-1.01628	0.309495	0.646156	14SM FR
	AM BAA-835	NC_010655.1	GXM23_RS06185	serine/threonine-protein kinase	3.55064	-1.03467	1.02177	-1.01263	0.311239	0.646498	14SM FR
	AM BAA-835	NC_010655.1	GXM23_RS06570	YbaB/EbfC family nucleoid-associated protein	19.2545	-0.50536	0.499096	-1.01255	0.311275	0.646498	14SM FR
	AM BAA-835	NC_010655.1	GXM23_RS07560	polysaccharide export protein	109.083	-0.226682	0.224201	-1.01107	0.311985	0.646498	14SM FR
	AM BAA-835	NC_010655.1	GXM23_RS10105	YkgJ family cysteine cluster protein	78.693	-0.282118	0.279121	-1.01074	0.312143	0.646498	14SM FR
	AM BAA-835	NC_010655.1	GXM23_RS01845	AAA family ATPase	151.134	-0.201903	0.199935	-1.00984	0.312571	0.646498	14SM FR
	AM BAA-835	NC_010655.1	GXM23_RS03330	phosphoribosyl-AMP cyclohydrolase	131.693	-0.25014	0.247937	-1.00889	0.31303	0.646777	14SM FR
	AM BAA-835	NC_010655.1	GXM23_RS01500	tRNA-Arg	1217.63	-0.202376	0.200792	-1.00789	0.313507	0.647093	14SM FR
	AM BAA-835	NC_010655.1	GXM23_RS04410	adenosylhomocysteinase	20.8627	-0.428414	0.425986	-1.0057	0.314559	0.647928	14SM FR
	AM BAA-835	NC_010655.1	GXM23_RS01545	30S ribosomal protein S16	650.234	0.205845	0.205256	1.00287	0.315923	0.648776	14SM FF
	AM BAA-835	NC_010655.1	GXM23_RS10145	hypothetical protein	23.1382	0.435536	0.434643	1.00206	0.316317	0.648776	14SM FF
	AM BAA-835	NC_010655.1	GXM23_RS08835	sulfatase	22.0288	0.608237	0.607144	1.0018	0.31644	0.648776	14SM FF
	AM BAA-835	NC_010655.1	GXM23_RS01705	hypothetical protein	97.0905	-0.246723	0.246372	-1.00142	0.316623	0.648776	14SM FR
	AM BAA-835	NC_010655.1	GXM23_RS01865	CatA-like O-acetyltransferase	110.914	-0.247528	0.247312	-1.00087	0.316887	0.648776	14SM FR
	AM BAA-835	NC_010655.1	GXM23_RS07990	hypothetical protein	22.2268	-0.467069	0.46694	-1.00028	0.317176	0.648776	14SM FR
	AM BAA-835	NC_010655.1	GXM23_RS05615	tRNA-Thr	34.9907	0.3468	0.346949	0.999571	0.317518	0.648776	14SM FF
	AM BAA-835	NC_010655.1	GXM23_RS00155	hypothetical protein	578.872	-0.175485	0.175579	-0.999466	0.317569	0.648776	14SM FR
	AM BAA-835	NC_010655.1	GXM23_RS08970	adenosylcobinamide-GDP ribazoletransferase	84.505	-0.253021	0.254001	-0.996141	0.319181	0.650161	14SM FR
	AM BAA-835	NC_010655.1	GXM23_RS00800	hypothetical protein	74.9017	0.399548	0.401182	0.995926	0.319286	0.650161	14SM FF
	AM BAA-835	NC_010655.1	GXM23_RS10315	di-heme oxidoredictase family protein	17.9021	0.453384	0.45705	0.99198	0.321207	0.650607	14SM FF
	AM BAA-835	NC_010655.1	GXM23_RS03790	glycoside hydrolase family 43 protein	91.0844	0.26817	0.270465	0.991512	0.321436	0.650607	14SM FF
	AM BAA-835	NC_010655.1	GXM23_RS00220	GNAT family N-acetyltransferase	160.375	0.256489	0.258915	0.990631	0.321866	0.650607	14SM FF
	AM BAA-835	NC_010655.1	GXM23_RS05235	type III pantothenate kinase	23.2612	-0.484777	0.489475	-0.990402	0.321978	0.650607	14SM FR
	AM BAA-835	NC_010655.1	GXM23_RS05750	hypothetical protein	40.2447	-0.452961	0.45736	-0.990383	0.321987	0.650607	14SM FR
	AM BAA-835	NC_010655.1	GXM23_RS05810	metal-dependent transcriptional regulator	2.43627	-1.15896	1.17033	-0.990283	0.322036	0.650607	14SM FR
	AM BAA-835	NC_010655.1	GXM23_RS10025	VOC family protein	232.898	-0.179241	0.181004	-0.99026	0.322047	0.650607	14SM FR
	AM BAA-835	NC_010655.1	GXM23_RS07015	pitrilysin family protein	54.0366	-0.364937	0.369253	-0.988311	0.323	0.651432	14SM FR
	AM BAA-835	NC_010655.1	GXM23_RS12195	type II CRISPR-associated endonuclease Cas1	18.2206	0.482619	0.489166	0.986615	0.323832	0.651432	14SM FF
	AM BAA-835	NC_010655.1	GXM23_RS09035	dihydrolipoyllysine-residue succinyltransferase	100.769	0.294421	0.29851	0.986302	0.323985	0.651432	14SM FF
	AM BAA-835	NC_010655.1	GXM23_RS04470	potassium-transporting ATPase subunit KdpA	34.7835	-0.431707	0.437952	-0.985739	0.324261	0.651432	14SM FR
	AM BAA-835	NC_010655.1	GXM23_RS10495	aspartate kinase	80.2249	0.238279	0.241802	0.985433	0.324412	0.651432	14SM FF
	AM BAA-835	NC_010655.1	GXM23_RS02195	ribonuclease PH	14.8441	0.494137	0.502292	0.983764	0.325231	0.651639	14SM FF
	AM BAA-835	NC_010655.1	GXM23_RS06295	ATP-binding cassette domain-containing protein	59.6103	0.290038	0.295189	0.982551	0.325828	0.651639	14SM FF
	AM BAA-835	NC_010655.1	GXM23_RS11010	hypothetical protein	2.76603	-1.42191	1.44822	-0.981832	0.326183	0.651639	14SM FR
	AM BAA-835	NC_010655.1	GXM23_RS08250	pyruvate formate-lyase-activating protein	75.9962	0.262264	0.267189	0.981569	0.326312	0.651639	14SM FF
	AM BAA-835	NC_010655.1	GXM23_RS09620	metallophosphoesterase	74.4444	0.294303	0.299832	0.98156	0.326317	0.651639	14SM FF
	AM BAA-835	NC_010655.1	GXM23_RS05575	50S ribosomal protein L7/L12	980.445	0.233565	0.23818	0.980626	0.326777	0.651639	14SM FF
	AM BAA-835	NC_010655.1	GXM23_RS09440	DEAD/DEAH box helicase	48.5347	0.336351	0.343011	0.980584	0.326798	0.651639	14SM FF
	AM BAA-835	NC_010655.1	GXM23_RS00110	MFS transporter	75.9222	-0.231808	0.236827	-0.978811	0.327673	0.652733	14SM FR
	AM BAA-835	NC_010655.1	GXM23_RS07405	acyltransferase	12.4104	0.560223	0.573392	0.977034	0.328552	0.653832	14SM FF
	AM BAA-835	NC_010655.1	GXM23_RS10460	PA14 domain-containing protein	1.47441	-1.73626	1.77987	-0.9755	0.329312	0.654693	14SM FR
	AM BAA-835	NC_010655.1	GXM23_RS02375	isoprenylcysteine carboxylmethyltransferase family protein	90.5534	-0.268748	0.275805	-0.974413	0.329851	0.655112	14SM FR
	AM BAA-835	NC_010655.1	GXM23_RS00505	tRNA-Cys	35.7872	0.394063	0.405586	0.97159	0.331255	0.657246	14SM FF
	AM BAA-835	NC_010655.1	GXM23_RS08580	NADH-quinone oxidoreductase subunit NuoK	50.9745	0.403525	0.41665	0.968498	0.332796	0.659649	14SM FF
	AM BAA-835	NC_010655.1	GXM23_RS10915	hypothetical protein	12.1241	-0.605103	0.625449	-0.96747	0.333309	0.65992	14SM FR
	AM BAA-835	NC_010655.1	GXM23_RS09230	HAMP domain-containing sensor histidine kinase	26.3339	-0.432744	0.44824	-0.96543	0.33433	0.65992	14SM FR
	AM BAA-835	NC_010655.1	GXM23_RS08800	30S ribosomal protein S20	114.513	-0.224616	0.232749	-0.965058	0.334516	0.65992	14SM FR
	AM BAA-835	NC_010655.1	GXM23_RS09335	aminotransferase class I/II-fold pyridoxal phosphate-dependent enzyme	20.4195	-0.465321	0.482516	-0.964365	0.334863	0.65992	14SM FR
	AM BAA-835	NC_010655.1	GXM23_RS03045	FmdB family transcriptional regulator	4.28513	0.985595	1.02286	0.963566	0.335263	0.65992	14SM FF
	AM BAA-835	NC_010655.1	GXM23_RS03035	ribonuclease HII	37.7022	-0.32576	0.338174	-0.963289	0.335403	0.65992	14SM FR
	AM BAA-835	NC_010655.1	GXM23_RS00795	hypothetical protein	450.35	-0.185768	0.192916	-0.962946	0.335575	0.65992	14SM FR
	AM BAA-835	NC_010655.1	GXM23_RS07930	serine hydrolase	303.67	-0.207049	0.215373	-0.96135	0.336376	0.660845	14SM FR
	AM BAA-835	NC_010655.1	GXM23_RS07665	tRNA-Pro	250.209	-0.193972	0.202248	-0.95908	0.337519	0.661249	14SM FR
	AM BAA-835	NC_010655.1	GXM23_RS06335	glycoside hydrolase family 27 protein	203.869	-0.230122	0.240107	-0.958413	0.337854	0.661249	14SM FR
	AM BAA-835	NC_010655.1	GXM23_RS02535	hypothetical protein	25.4906	0.394079	0.41146	0.957756	0.338186	0.661249	14SM FF
	AM BAA-835	NC_010655.1	GXM23_RS01070	M20/M25/M40 family metallo-hydrolase	43.679	0.352495	0.368082	0.957655	0.338237	0.661249	14SM FF
	AM BAA-835	NC_010655.1	GXM23_RS00405	NAD-dependent epimerase/dehydratase family protein	1.22515	-1.78974	1.87891	-0.952541	0.340823	0.665654	14SM FR
	AM BAA-835	NC_010655.1	GXM23_RS08565	NADH-quinone oxidoreductase subunit N	66.7184	0.300215	0.315887	0.950388	0.341915	0.665835	14SM FF
	AM BAA-835	NC_010655.1	GXM23_RS00510	tRNA-Glu	103.087	-0.233128	0.245534	-0.949473	0.34238	0.666091	14SM FR
	AM BAA-835	NC_010655.1	GXM23_RS08155	prepilin-type N-terminal cleavage/methylation domain-containing protein	222.9	0.248176	0.26195	0.947417	0.343426	0.667476	14SM FF
	AM BAA-835	NC_010655.1	GXM23_RS09175	hypothetical protein	33.1711	0.416942	0.441357	0.944683	0.344821	0.669535	14SM FF
	AM BAA-835	NC_010655.1	GXM23_RS02115	hemolysin family protein	152.393	-0.309912	0.328339	-0.943876	0.345233	0.669685	14SM FR
	AM BAA-835	NC_010655.1	GXM23_RS06435	bifunctional phosphoribosylaminoimidazolecarboxamide formyltransferase/IMP cyclohydrolase	120.52	0.926947	0.985356	0.940722	0.346847	0.672164	14SM FF
	AM BAA-835	NC_010655.1	GXM23_RS10205	HsdR family type I site-specific deoxyribonuclease	76.4892	0.320748	0.341668	0.938771	0.347848	0.673022	14SM FF
	AM BAA-835	NC_010655.1	GXM23_RS09395	ABC transporter ATP-binding protein	2.05173	-1.2096	1.28881	-0.938546	0.347964	0.673022	14SM FR
	AM BAA-835	NC_010655.1	GXM23_RS01165	hypothetical protein	0.315395	-3.29525	3.52326	-0.935285	0.349641	NA	14SM FR
	AM BAA-835	NC_010655.1	GXM23_RS02620	hypothetical protein	5.22201	-0.751019	0.80452	-0.9335	0.350562	0.676735	14SM FR
	AM BAA-835	NC_010655.1	GXM23_RS03810	YeiH family protein	83.6453	-0.28033	0.30051	-0.932846	0.3509	0.676735	14SM FR
	AM BAA-835	NC_010655.1	GXM23_RS08880	IS1595-like element ISAmu1 family transposase	64.7635	-0.311452	0.334303	-0.931647	0.351519	0.676863	14SM FR
	AM BAA-835	NC_010655.1	GXM23_RS07495	hypothetical protein	76.4775	-0.293897	0.315735	-0.930834	0.35194	0.676863	14SM FR
	AM BAA-835	NC_010655.1	GXM23_RS10300	iron chelate uptake ABC transporter family permease subunit	449.236	0.204708	0.220177	0.929744	0.352503	0.676863	14SM FF
	AM BAA-835	NC_010655.1	GXM23_RS10150	metallophosphoesterase	290.079	-0.239488	0.257782	-0.92903	0.352873	0.676863	14SM FR
	AM BAA-835	NC_010655.1	GXM23_RS00190	tRNA-Gly	706.72	0.26317	0.284409	0.925325	0.354797	0.679008	14SM FF
	AM BAA-835	NC_010655.1	GXM23_RS10260	DciA family protein	28.0155	0.384974	0.416831	0.923574	0.355708	0.680101	14SM FF
	AM BAA-835	NC_010655.1	GXM23_RS02920	hypothetical protein	61.9694	0.278399	0.301868	0.922255	0.356396	0.680496	14SM FF
	AM BAA-835	NC_010655.1	GXM23_RS02895	glutamate 5-kinase	21.6433	0.450341	0.488508	0.92187	0.356596	0.680496	14SM FF
	AM BAA-835	NC_010655.1	GXM23_RS03345	hypothetical protein	243.315	-0.223348	0.242946	-0.91933	0.357923	0.681865	14SM FR
	AM BAA-835	NC_010655.1	GXM23_RS00615	efflux transporter outer membrane subunit	104.247	-0.278132	0.302668	-0.918935	0.358129	0.681865	14SM FR
	AM BAA-835	NC_010655.1	GXM23_RS07025	radical SAM mobile pair protein B	39.554	0.358492	0.390789	0.917356	0.358956	0.681865	14SM FF
	AM BAA-835	NC_010655.1	GXM23_RS00400	2-C-methyl-D-erythritol 4-phosphate cytidylyltransferase	47.8191	0.307831	0.335608	0.917234	0.35902	0.681865	14SM FF
	AM BAA-835	NC_010655.1	GXM23_RS03570	UDP-N-acetylmuramoyl-L-alanine--D-glutamate ligase	132.699	0.259822	0.283746	0.915687	0.359831	0.682756	14SM FF
	AM BAA-835	NC_010655.1	GXM23_RS00925	ATP-binding cassette domain-containing protein	146.34	0.224297	0.24551	0.913597	0.360929	0.684189	14SM FF
	AM BAA-835	NC_010655.1	GXM23_RS01925	3'-5' exonuclease	27.6902	-0.331577	0.363423	-0.912372	0.361573	0.684761	14SM FR
	AM BAA-835	NC_010655.1	GXM23_RS10375	tetratricopeptide repeat protein	312.208	0.338296	0.371392	0.910886	0.362356	0.685593	14SM FF
	AM BAA-835	NC_010655.1	GXM23_RS00915	hypothetical protein	34.704	0.362209	0.398128	0.90978	0.362938	0.686046	14SM FF
	AM BAA-835	NC_010655.1	GXM23_RS08125	endonuclease/exonuclease/phosphatase family protein	252.677	-0.201502	0.222044	-0.907486	0.36415	0.687686	14SM FR
	AM BAA-835	NC_010655.1	GXM23_RS03520	IdeS/Mac family cysteine endopeptidase	85.7407	0.236823	0.262552	0.902001	0.367056	0.690239	14SM FF
	AM BAA-835	NC_010655.1	GXM23_RS05700	hypothetical protein	249.52	-0.180472	0.200112	-0.901854	0.367134	0.690239	14SM FR
	AM BAA-835	NC_010655.1	GXM23_RS02785	F0F1 ATP synthase subunit alpha	160.733	-0.173323	0.192224	-0.901676	0.367229	0.690239	14SM FR
	AM BAA-835	NC_010655.1	GXM23_RS06035	hypothetical protein	19.4416	0.483157	0.536436	0.90068	0.367758	0.690424	14SM FF
	AM BAA-835	NC_010655.1	GXM23_RS00565	30S ribosomal protein S18	28.0977	-0.391903	0.435356	-0.900191	0.368019	0.690424	14SM FR
	AM BAA-835	NC_010655.1	GXM23_RS10490	homoserine dehydrogenase	50.5783	0.29772	0.33124	0.898805	0.368756	0.690452	14SM FF
	AM BAA-835	NC_010655.1	GXM23_RS03715	ATP-dependent helicase	342.243	0.22885	0.254637	0.89873	0.368797	0.690452	14SM FF
	AM BAA-835	NC_010655.1	GXM23_RS06375	DNA topoisomerase IV subunit B	8.67826	-0.728786	0.811508	-0.898064	0.369151	0.690452	14SM FR
	AM BAA-835	NC_010655.1	GXM23_RS02165	tRNA pseudouridine(38-40) synthase TruA	61.2814	-0.288368	0.321287	-0.89754	0.369431	0.690452	14SM FR
	AM BAA-835	NC_010655.1	GXM23_RS05675	hypothetical protein	479.283	0.157103	0.175159	0.89692	0.369761	0.690452	14SM FF
	AM BAA-835	NC_010655.1	GXM23_RS09290	peptide chain release factor-like protein	189.892	0.195266	0.218037	0.895563	0.370486	0.690969	14SM FF
	AM BAA-835	NC_010655.1	GXM23_RS09490	hypothetical protein	71.5393	0.283707	0.316954	0.895107	0.37073	0.690969	14SM FF
	AM BAA-835	NC_010655.1	GXM23_RS03735	autotransporter outer membrane beta-barrel domain-containing protein	53.8738	-0.307151	0.343952	-0.893006	0.371854	0.691522	14SM FR
	AM BAA-835	NC_010655.1	GXM23_RS03375	multidrug efflux SMR transporter	587.672	0.183403	0.205379	0.892999	0.371858	0.691522	14SM FF
	AM BAA-835	NC_010655.1	GXM23_RS04990	NAD(+)/NADH kinase	284.543	0.182434	0.204383	0.892612	0.372065	0.691522	14SM FF
	AM BAA-835	NC_010655.1	GXM23_RS07975	guanylate kinase	46.2339	-0.285906	0.320606	-0.891768	0.372518	0.691719	14SM FR
	AM BAA-835	NC_010655.1	GXM23_RS00720	sialate O-acetylesterase	15.7864	-0.409878	0.46025	-0.890554	0.373168	0.692284	14SM FR
	AM BAA-835	NC_010655.1	GXM23_RS03430	beta-ketoacyl-ACP synthase III	48.2751	-0.268481	0.302393	-0.887853	0.37462	0.694332	14SM FR
	AM BAA-835	NC_010655.1	GXM23_RS00665	hypothetical protein	659.822	0.164254	0.185599	0.884993	0.376161	0.696185	14SM FF
	AM BAA-835	NC_010655.1	GXM23_RS01805	ribosome biogenesis GTPase Der	92.3773	0.253287	0.286308	0.884667	0.376336	0.696185	14SM FF
	AM BAA-835	NC_010655.1	GXM23_RS08380	iron-containing alcohol dehydrogenase	9.16667	0.562932	0.636759	0.884058	0.376665	0.696185	14SM FF
	AM BAA-835	NC_010655.1	GXM23_RS02745	GNAT family N-acetyltransferase	307.406	-0.153022	0.17334	-0.882784	0.377353	0.696553	14SM FR
	AM BAA-835	NC_010655.1	GXM23_RS00655	bifunctional pyr operon transcriptional regulator/uracil phosphoribosyltransferase PyrR	6.63321	-0.678925	0.770244	-0.881441	0.378079	0.696553	14SM FR
	AM BAA-835	NC_010655.1	GXM23_RS10675	M60 family metallopeptidase	114.307	-0.315573	0.358154	-0.88111	0.378258	0.696553	14SM FR
	AM BAA-835	NC_010655.1	GXM23_RS03195	autotransporter-associated beta strand repeat-containing protein	216.127	-0.169693	0.192741	-0.880422	0.378631	0.696597	14SM FR
	AM BAA-835	NC_010655.1	GXM23_RS09995	chorismate-binding protein	178.495	-0.182226	0.207312	-0.878991	0.379406	0.696838	14SM FR
	AM BAA-835	NC_010655.1	GXM23_RS04715	large conductance mechanosensitive channel protein MscL	269.288	0.200917	0.228894	0.877771	0.380068	0.697315	14SM FF
	AM BAA-835	NC_010655.1	GXM23_RS03750	C39 family peptidase	17.0886	-0.441273	0.503182	-0.876966	0.380505	0.697477	14SM FR
	AM BAA-835	NC_010655.1	GXM23_RS03325	tetratricopeptide repeat protein	122.164	-0.252001	0.288228	-0.874309	0.38195	0.699483	14SM FR
	AM BAA-835	NC_010655.1	GXM23_RS01900	deoxycytidylate deaminase	592.649	0.209281	0.240515	0.870136	0.384226	0.703007	14SM FF
	AM BAA-835	NC_010655.1	GXM23_RS01310	L-threonine 3-dehydrogenase	248.634	-0.167396	0.192697	-0.868702	0.38501	0.703798	14SM FR
	AM BAA-835	NC_010655.1	GXM23_RS02925	phosphoribosylformylglycinamidine synthase subunit PurL	1336.95	0.142876	0.164809	0.86692	0.385986	0.704867	14SM FF
	AM BAA-835	NC_010655.1	GXM23_RS04360	acetolactate synthase small subunit	438.161	-0.172621	0.199471	-0.865392	0.386824	0.705177	14SM FR
	AM BAA-835	NC_010655.1	GXM23_RS02150	hypothetical protein	38.2231	-0.316408	0.366543	-0.863222	0.388016	0.706705	14SM FR
	AM BAA-835	NC_010655.1	GXM23_RS06190	aldo/keto reductase	43.8291	0.293588	0.340641	0.861867	0.388761	0.707417	14SM FF
	AM BAA-835	NC_010655.1	GXM23_RS06735	ribonuclease P protein component	751.237	0.134039	0.155976	0.859356	0.390144	0.709288	14SM FF
	AM BAA-835	NC_010655.1	GXM23_RS04590	HD domain-containing protein	31.9898	-0.835498	0.974505	-0.857357	0.391248	0.71053	14SM FR
	AM BAA-835	NC_010655.1	GXM23_RS08670	30S ribosomal protein S12 methylthiotransferase RimO	7.26755	-0.635045	0.748313	-0.848635	0.396085	0.717477	14SM FR
	AM BAA-835	NC_010655.1	GXM23_RS08320	excinuclease ABC subunit UvrB	130.372	0.250449	0.295478	0.847609	0.396656	0.717845	14SM FF
	AM BAA-835	NC_010655.1	GXM23_RS00645	dihydroorotase	44.3768	0.332637	0.392835	0.846759	0.397129	0.717845	14SM FF
	AM BAA-835	NC_010655.1	GXM23_RS06430	50S ribosomal protein L9	173.658	0.156599	0.185032	0.846336	0.397365	0.717845	14SM FF
	AM BAA-835	NC_010655.1	GXM23_RS00430	tRNA cyclic N6-threonylcarbamoyladenosine(37) synthase TcdA	54.3554	-0.294467	0.351819	-0.836985	0.402601	0.724541	14SM FR
	AM BAA-835	NC_010655.1	GXM23_RS05580	50S ribosomal protein L10	287.628	0.170419	0.203986	0.835443	0.403468	0.724541	14SM FF
	AM BAA-835	NC_010655.1	GXM23_RS02065	hypothetical protein	263.341	0.186515	0.223579	0.834226	0.404154	0.724541	14SM FF
	AM BAA-835	NC_010655.1	GXM23_RS00610	ABC transporter permease	32.5431	0.306778	0.368128	0.833345	0.40465	0.724541	14SM FF
	AM BAA-835	NC_010655.1	GXM23_RS08070	ACP S-malonyltransferase	104.35	0.234388	0.281559	0.832466	0.405146	0.724541	14SM FF
	AM BAA-835	NC_010655.1	GXM23_RS08500	murein biosynthesis integral membrane protein MurJ	120.816	0.299758	0.360451	0.831617	0.405625	0.724541	14SM FF
	AM BAA-835	NC_010655.1	GXM23_RS08555	hypothetical protein	107.17	0.193209	0.232491	0.831041	0.405951	0.724541	14SM FF
	AM BAA-835	NC_010655.1	GXM23_RS02200	alkaline phosphatase family protein	34.294	-0.289382	0.348278	-0.830893	0.406034	0.724541	14SM FR
	AM BAA-835	NC_010655.1	GXM23_RS08600	molybdopterin-dependent oxidoreductase	130.236	0.215259	0.259183	0.830529	0.40624	0.724541	14SM FF
	AM BAA-835	NC_010655.1	GXM23_RS02425	30S ribosomal protein S13	73.5307	0.285135	0.343342	0.830468	0.406274	0.724541	14SM FF
	AM BAA-835	NC_010655.1	GXM23_RS08170	sodium-translocating pyrophosphatase	105.366	0.227333	0.274081	0.829439	0.406856	0.724541	14SM FF
	AM BAA-835	NC_010655.1	GXM23_RS03905	AI-2E family transporter	22.7667	-0.359389	0.433418	-0.829199	0.406992	0.724541	14SM FR
	AM BAA-835	NC_010655.1	GXM23_RS08925	6-phosphofructokinase	316.426	0.140103	0.16905	0.828766	0.407237	0.724541	14SM FF
	AM BAA-835	NC_010655.1	GXM23_RS10450	tRNA-Ala	1.26008	-1.54381	1.86657	-0.827087	0.408188	0.724941	14SM FR
	AM BAA-835	NC_010655.1	GXM23_RS08770	enoyl-ACP reductase	44.1202	0.299331	0.362809	0.825036	0.409351	0.725911	14SM FF
	AM BAA-835	NC_010655.1	GXM23_RS09495	DUF58 domain-containing protein	468.446	-0.13698	0.166068	-0.824844	0.40946	0.725911	14SM FR
	AM BAA-835	NC_010655.1	GXM23_RS02840	hypothetical protein	8.83559	-0.621507	0.754361	-0.823886	0.410004	0.726231	14SM FR
	AM BAA-835	NC_010655.1	GXM23_RS06610	translation initiation factor IF-1	0.71989	1.88649	2.29711	0.821247	0.411505	NA	14SM FF
	AM BAA-835	NC_010655.1	GXM23_RS04620	hypothetical protein	22.2252	-0.510258	0.621998	-0.820354	0.412015	0.728031	14SM FR
	AM BAA-835	NC_010655.1	GXM23_RS00890	cell division protein FtsA	16.7258	1.18728	1.4483	0.819773	0.412345	0.728031	14SM FF
	AM BAA-835	NC_010655.1	GXM23_RS03365	class I SAM-dependent methyltransferase	219.517	-0.154105	0.188016	-0.819637	0.412423	0.728031	14SM FR
	AM BAA-835	NC_010655.1	GXM23_RS02650	alpha/beta superfamily hydrolase	88.4665	0.261779	0.319422	0.81954	0.412478	0.728031	14SM FF
	AM BAA-835	NC_010655.1	GXM23_RS12290	septal ring lytic transglycosylase RlpA family protein	259.089	0.166263	0.203345	0.817642	0.413562	0.729299	14SM FF
	AM BAA-835	NC_010655.1	GXM23_RS08405	hypothetical protein	299.371	-0.178729	0.21917	-0.815483	0.414796	0.729649	14SM FR
	AM BAA-835	NC_010655.1	GXM23_RS10175	tyrosine recombinase	6.81088	-0.666594	0.817675	-0.815231	0.41494	0.729649	14SM FR
	AM BAA-835	NC_010655.1	GXM23_RS01215	calcium-translocating P-type ATPase, PMCA-type	69.1941	0.242954	0.298091	0.815033	0.415053	0.729649	14SM FF
	AM BAA-835	NC_010655.1	GXM23_RS00650	aspartate carbamoyltransferase catalytic subunit	35.1864	-0.31108	0.381814	-0.814741	0.41522	0.729649	14SM FR
	AM BAA-835	NC_010655.1	GXM23_RS10215	type I restriction-modification system subunit M	68.2117	-0.234807	0.289645	-0.810672	0.417554	0.733104	14SM FR
	AM BAA-835	NC_010655.1	GXM23_RS03640	trypsin-like peptidase domain-containing protein	46.7927	0.267623	0.331104	0.808273	0.418933	0.734881	14SM FF
	AM BAA-835	NC_010655.1	GXM23_RS09990	glycoside hydrolase family 31 protein	50.3007	0.327057	0.405955	0.805648	0.420446	0.736241	14SM FF
	AM BAA-835	NC_010655.1	GXM23_RS06415	lipocalin family protein	51.7108	-0.288009	0.358416	-0.803561	0.42165	0.737703	14SM FR
	AM BAA-835	NC_010655.1	GXM23_RS09820	metal-sensing transcriptional repressor	2.0088	-1.16874	1.45762	-0.801814	0.422661	0.738824	14SM FR
	AM BAA-835	NC_010655.1	GXM23_RS08080	HAD family hydrolase	74.3189	0.216314	0.270092	0.800892	0.423194	0.73911	14SM FF
	AM BAA-835	NC_010655.1	GXM23_RS08940	tRNA-Leu	169.011	0.186207	0.232734	0.800085	0.423661	0.73928	14SM FF
	AM BAA-835	NC_010655.1	GXM23_RS03985	low molecular weight protein-tyrosine-phosphatase	85.1482	-0.244432	0.305859	-0.799166	0.424194	0.739564	14SM FR
	AM BAA-835	NC_010655.1	GXM23_RS10830	efflux RND transporter permease subunit	940.358	0.14553	0.182314	0.798237	0.424733	0.739858	14SM FF
	AM BAA-835	NC_010655.1	GXM23_RS03130	nucleoside triphosphate pyrophosphohydrolase	2.0052	-0.962107	1.20892	-0.795839	0.426126	0.740991	14SM FR
	AM BAA-835	NC_010655.1	GXM23_RS10990	hypothetical protein	183.851	0.170896	0.214949	0.795056	0.426581	0.741134	14SM FF
	AM BAA-835	NC_010655.1	GXM23_RS01420	TIM barrel protein	67.6317	0.332965	0.419385	0.793936	0.427232	0.741134	14SM FF
	AM BAA-835	NC_010655.1	GXM23_RS02790	F0F1 ATP synthase subunit delta	25.0973	0.332125	0.418566	0.793484	0.427496	0.741134	14SM FF
	AM BAA-835	NC_010655.1	GXM23_RS07910	30S ribosomal protein S6	69.9795	0.220735	0.2786	0.7923	0.428186	0.741134	14SM FF
	AM BAA-835	NC_010655.1	GXM23_RS07340	tRNA-Arg	5.93567	0.659784	0.833053	0.792007	0.428357	0.741134	14SM FF
	AM BAA-835	NC_010655.1	GXM23_RS05915	M42 family metallopeptidase	28.9564	-0.388813	0.49133	-0.791347	0.428742	0.741134	14SM FR
	AM BAA-835	NC_010655.1	GXM23_RS01965	1,4-dihydroxy-2-naphthoyl-CoA synthase	91.6869	-0.193021	0.244057	-0.790882	0.429013	0.741134	14SM FR
	AM BAA-835	NC_010655.1	GXM23_RS04460	response regulator	21.5542	-0.341414	0.43184	-0.790604	0.429175	0.741134	14SM FR
	AM BAA-835	NC_010655.1	GXM23_RS10540	leucyl/phenylalanyl-tRNA--protein transferase	63.2639	0.269854	0.342193	0.788602	0.430345	0.742417	14SM FF
	AM BAA-835	NC_010655.1	GXM23_RS05440	hypothetical protein	233.167	-0.173478	0.220133	-0.788061	0.430661	0.742417	14SM FR
	AM BAA-835	NC_010655.1	GXM23_RS04050	bifunctional oligoribonuclease/PAP phosphatase NrnA	50.7443	-0.286204	0.365283	-0.783512	0.433326	0.745603	14SM FR
	AM BAA-835	NC_010655.1	GXM23_RS05680	TolC family protein	432.205	-0.143192	0.182925	-0.782788	0.433752	0.745603	14SM FR
	AM BAA-835	NC_010655.1	GXM23_RS07050	ribosome recycling factor	16.083	-0.368531	0.471018	-0.782415	0.433971	0.745603	14SM FR
	AM BAA-835	NC_010655.1	GXM23_RS09830	phosphomethylpyrimidine synthase ThiC	8.63124	0.482627	0.618918	0.779792	0.435514	0.74583	14SM FF
	AM BAA-835	NC_010655.1	GXM23_RS00825	DMT family protein	46.4619	-0.242625	0.311194	-0.779657	0.435593	0.74583	14SM FR
	AM BAA-835	NC_010655.1	GXM23_RS01305	peptide deformylase	169.834	0.18198	0.233444	0.779547	0.435658	0.74583	14SM FF
	AM BAA-835	NC_010655.1	GXM23_RS10975	ferritin family protein	185.707	0.144841	0.186093	0.778329	0.436375	0.74583	14SM FF
	AM BAA-835	NC_010655.1	GXM23_RS04695	M42 family metallopeptidase	75.0079	-0.201843	0.25945	-0.777966	0.436589	0.74583	14SM FR
	AM BAA-835	NC_010655.1	GXM23_RS10320	imelysin family protein	498.144	0.125027	0.160821	0.777428	0.436906	0.74583	14SM FF
	AM BAA-835	NC_010655.1	GXM23_RS07695	hypothetical protein	32.1971	0.45492	0.586003	0.776309	0.437566	0.745954	14SM FF
	AM BAA-835	NC_010655.1	GXM23_RS01080	isoleucine--tRNA ligase	139.225	-0.235962	0.304316	-0.775386	0.438112	0.746186	14SM FR
	AM BAA-835	NC_010655.1	GXM23_RS08895	glycoside hydrolase family 2	73.5392	0.240593	0.311912	0.771349	0.4405	0.748628	14SM FF
	AM BAA-835	NC_010655.1	GXM23_RS07195	hypothetical protein	29.8159	0.337495	0.437667	0.771123	0.440634	0.748628	14SM FF
	AM BAA-835	NC_010655.1	GXM23_RS07410	alpha/beta hydrolase family protein	5.93981	-0.625504	0.812718	-0.769645	0.44151	0.74948	14SM FR
	AM BAA-835	NC_010655.1	GXM23_RS10470	threonine/serine exporter family protein	1.14974	-1.43487	1.8679	-0.768175	0.442383	0.75011	14SM FR
	AM BAA-835	NC_010655.1	GXM23_RS01010	trypsin-like peptidase domain-containing protein	51.0557	-0.275458	0.358784	-0.767755	0.442633	0.75011	14SM FR
	AM BAA-835	NC_010655.1	GXM23_RS02130	polyribonucleotide nucleotidyltransferase	618.047	0.134309	0.175558	0.765038	0.444249	0.750747	14SM FF
	AM BAA-835	NC_010655.1	GXM23_RS03555	UDP-N-acetylmuramoyl-L-alanyl-D-glutamate--2,6-diaminopimelate ligase	36.0531	0.49575	0.64809	0.76494	0.444307	0.750747	14SM FF
	AM BAA-835	NC_010655.1	GXM23_RS12320	hypothetical protein	7.66498	-0.547492	0.716221	-0.764418	0.444618	0.750747	14SM FR
	AM BAA-835	NC_010655.1	GXM23_RS01630	hypothetical protein	27.8513	0.402226	0.526455	0.764027	0.444851	0.750747	14SM FF
	AM BAA-835	NC_010655.1	GXM23_RS02075	glutamate decarboxylase	26.8489	0.356198	0.466279	0.763915	0.444918	0.750747	14SM FF
	AM BAA-835	NC_010655.1	GXM23_RS06310	sulfatase-like hydrolase/transferase	104.085	-0.293605	0.385082	-0.762447	0.445793	0.750747	14SM FR
	AM BAA-835	NC_010655.1	GXM23_RS10130	chorismate synthase	44.9941	-0.291822	0.383277	-0.761388	0.446425	0.750747	14SM FR
	AM BAA-835	NC_010655.1	GXM23_RS03155	tetraacyldisaccharide 4'-kinase	2.53903	1.02704	1.35045	0.760514	0.446947	0.750747	14SM FF
	AM BAA-835	NC_010655.1	GXM23_RS00805	hypothetical protein	89.7103	-0.211934	0.278775	-0.760233	0.447115	0.750747	14SM FR
	AM BAA-835	NC_010655.1	GXM23_RS01460	tRNA-Ile	210.061	-0.246677	0.32471	-0.759682	0.447444	0.750747	14SM FR
	AM BAA-835	NC_010655.1	GXM23_RS09510	Asp-tRNA(Asn)/Glu-tRNA(Gln) amidotransferase subunit GatC	33.2096	-0.279447	0.368133	-0.759091	0.447798	0.750747	14SM FR
	AM BAA-835	NC_010655.1	GXM23_RS03080	triose-phosphate isomerase	47.2649	0.323335	0.42611	0.758808	0.447967	0.750747	14SM FF
	AM BAA-835	NC_010655.1	GXM23_RS10065	7-cyano-7-deazaguanine synthase QueC	767.633	0.126778	0.167186	0.758304	0.448269	0.750747	14SM FF
	AM BAA-835	NC_010655.1	GXM23_RS09545	hypothetical protein	9.45605	0.491049	0.649619	0.755902	0.449708	0.752297	14SM FF
	AM BAA-835	NC_010655.1	GXM23_RS01220	efflux RND transporter periplasmic adaptor subunit	119.488	0.211166	0.279736	0.754876	0.450324	0.752297	14SM FF
	AM BAA-835	NC_010655.1	GXM23_RS09425	glycosyltransferase family 2 protein	62.1151	-0.218128	0.289822	-0.752628	0.451673	0.752576	14SM FR
	AM BAA-835	NC_010655.1	GXM23_RS03830	DUF1015 family protein	27.322	0.30128	0.400656	0.751968	0.45207	0.752576	14SM FF
	AM BAA-835	NC_010655.1	GXM23_RS09640	aldo/keto reductase	166.529	0.166725	0.22216	0.75047	0.452972	0.752576	14SM FF
	AM BAA-835	NC_010655.1	GXM23_RS05160	non-canonical purine NTP pyrophosphatase	9.37193	-0.42659	0.569252	-0.749386	0.453625	0.752576	14SM FR
	AM BAA-835	NC_010655.1	GXM23_RS03380	PEP-CTERM sorting domain-containing protein	113.074	0.199711	0.266864	0.748365	0.45424	0.752576	14SM FF
	AM BAA-835	NC_010655.1	GXM23_RS06280	lipocalin family protein	51.268	-0.233551	0.3123	-0.747843	0.454555	0.752576	14SM FR
	AM BAA-835	NC_010655.1	GXM23_RS07595	glycoside hydrolase family 97 protein	107.097	0.221649	0.296418	0.747758	0.454606	0.752576	14SM FF
	AM BAA-835	NC_010655.1	GXM23_RS00975	3-deoxy-manno-octulosonate cytidylyltransferase	57.4677	0.244191	0.326813	0.747188	0.45495	0.752576	14SM FF
	AM BAA-835	NC_010655.1	GXM23_RS04200	thermonuclease family protein	16.1845	-0.411797	0.552132	-0.745831	0.455769	0.752576	14SM FR
	AM BAA-835	NC_010655.1	GXM23_RS10665	phenylalanine--tRNA ligase subunit alpha	142.754	0.193525	0.259661	0.745299	0.456091	0.752576	14SM FF
	AM BAA-835	NC_010655.1	GXM23_RS08855	site-specific integrase	278.298	0.152037	0.204113	0.744866	0.456353	0.752576	14SM FF
	AM BAA-835	NC_010655.1	GXM23_RS08695	hypothetical protein	38.9173	0.323209	0.434308	0.744192	0.45676	0.752576	14SM FF
	AM BAA-835	NC_010655.1	GXM23_RS04970	Gfo/Idh/MocA family oxidoreductase	16.2373	-0.387577	0.521148	-0.743698	0.457059	0.752576	14SM FR
	AM BAA-835	NC_010655.1	GXM23_RS01490	hypothetical protein	53.3403	-0.260384	0.350422	-0.743058	0.457447	0.752576	14SM FR
	AM BAA-835	NC_010655.1	GXM23_RS03925	branched-chain-amino-acid transaminase	18.1343	0.376463	0.506866	0.742726	0.457648	0.752576	14SM FF
	AM BAA-835	NC_010655.1	GXM23_RS06260	hypothetical protein	162.865	-0.229562	0.309479	-0.741768	0.458228	0.75291	14SM FR
	AM BAA-835	NC_010655.1	GXM23_RS00815	tyrosine--tRNA ligase	84.7629	0.185947	0.251489	0.739383	0.459675	0.754667	14SM FF
	AM BAA-835	NC_010655.1	GXM23_RS06135	hypothetical protein	111.739	-0.197482	0.26735	-0.738664	0.460111	0.754764	14SM FR
	AM BAA-835	NC_010655.1	GXM23_RS02685	SufD family Fe-S cluster assembly protein	120.853	0.168478	0.228333	0.737863	0.460598	0.754942	14SM FF
	AM BAA-835	NC_010655.1	GXM23_RS07135	hypothetical protein	259.993	0.213721	0.290061	0.736814	0.461235	0.755333	14SM FF
	AM BAA-835	NC_010655.1	GXM23_RS02240	OmpH family outer membrane protein	164.671	0.141896	0.192734	0.736227	0.461593	0.755333	14SM FF
	AM BAA-835	NC_010655.1	GXM23_RS05485	hypothetical protein	7.12936	0.571717	0.778226	0.734642	0.462558	0.755675	14SM FF
	AM BAA-835	NC_010655.1	GXM23_RS05665	TetR/AcrR family transcriptional regulator	184.084	0.155397	0.212291	0.732003	0.464167	0.755849	14SM FF
	AM BAA-835	NC_010655.1	GXM23_RS07870	EpsI family protein	7.92197	0.543126	0.743126	0.730867	0.46486	0.755849	14SM FF
	AM BAA-835	NC_010655.1	GXM23_RS04395	hypothetical protein	423.285	0.149934	0.205201	0.73067	0.464981	0.755849	14SM FF
	AM BAA-835	NC_010655.1	GXM23_RS06385	hypothetical protein	57.3977	-0.262751	0.359761	-0.730347	0.465178	0.755849	14SM FR
	AM BAA-835	NC_010655.1	GXM23_RS03190	YdeI/OmpD-associated family protein	128.019	-0.159225	0.21855	-0.728551	0.466277	0.755849	14SM FR
	AM BAA-835	NC_010655.1	GXM23_RS03580	putative peptidoglycan glycosyltransferase FtsW	30.1677	-0.280279	0.384874	-0.728234	0.46647	0.755849	14SM FR
	AM BAA-835	NC_010655.1	GXM23_RS05870	ROK family protein	65.5862	0.221785	0.304767	0.727719	0.466786	0.755849	14SM FF
	AM BAA-835	NC_010655.1	GXM23_RS02340	bifunctional 3,4-dihydroxy-2-butanone-4-phosphate synthase/GTP cyclohydrolase II	1320.17	0.234738	0.322759	0.727285	0.467051	0.755849	14SM FF
	AM BAA-835	NC_010655.1	GXM23_RS08370	DpnI domain-containing protein	3.41706	0.774116	1.06474	0.727049	0.467196	0.755849	14SM FF
	AM BAA-835	NC_010655.1	GXM23_RS10425	pyridoxamine 5'-phosphate oxidase family protein	143.866	-0.293958	0.404438	-0.726832	0.467329	0.755849	14SM FR
	AM BAA-835	NC_010655.1	GXM23_RS09365	ornithine carbamoyltransferase	4.22591	0.671529	0.924356	0.726483	0.467543	0.755849	14SM FF
	AM BAA-835	NC_010655.1	GXM23_RS04950	hypothetical protein	45.3102	-0.238425	0.328208	-0.726444	0.467567	0.755849	14SM FR
	AM BAA-835	NC_010655.1	GXM23_RS08330	50S ribosomal protein L20	436.33	0.180811	0.248907	0.726418	0.467582	0.755849	14SM FF
	AM BAA-835	NC_010655.1	GXM23_RS09790	sugar MFS transporter	0.579554	1.59357	2.19524	0.725917	0.467889	NA	14SM FF
	AM BAA-835	NC_010655.1	GXM23_RS01570	preprotein translocase subunit YajC	127.14	0.19114	0.265734	0.71929	0.471963	0.761161	14SM FF
	AM BAA-835	NC_010655.1	GXM23_RS09880	EamA family transporter	101.533	-0.153869	0.213942	-0.71921	0.472011	0.761161	14SM FR
	AM BAA-835	NC_010655.1	GXM23_RS00035	Gldg family protein	165.658	0.185879	0.25908	0.717458	0.473091	0.762288	14SM FF
	AM BAA-835	NC_010655.1	GXM23_RS07655	hypothetical protein	368.571	-0.180559	0.25206	-0.716334	0.473785	0.76279	14SM FR
	AM BAA-835	NC_010655.1	GXM23_RS11000	portal protein	24.7082	0.297832	0.416599	0.714913	0.474663	0.763588	14SM FF
	AM BAA-835	NC_010655.1	GXM23_RS08760	lysophospholipid acyltransferase family protein	758.334	0.55997	0.785198	0.713158	0.475748	0.764718	14SM FF
	AM BAA-835	NC_010655.1	GXM23_RS08910	hypothetical protein	29.1218	0.276678	0.389351	0.710613	0.477324	0.764939	14SM FF
	AM BAA-835	NC_010655.1	GXM23_RS08120	sigma-70 family RNA polymerase sigma factor	39.2527	-0.268194	0.377425	-0.710591	0.477338	0.764939	14SM FR
	AM BAA-835	NC_010655.1	GXM23_RS03920	translational GTPase TypA	7.54762	-0.569523	0.801506	-0.710566	0.477353	0.764939	14SM FR
	AM BAA-835	NC_010655.1	GXM23_RS04510	16S ribosomal RNA	38.4034	-0.330927	0.46579	-0.710463	0.477417	0.764939	14SM FR
	AM BAA-835	NC_010655.1	GXM23_RS09795	hypothetical protein	6.05806	0.571887	0.806271	0.709298	0.47814	0.765483	14SM FF
	AM BAA-835	NC_010655.1	GXM23_RS06030	hypothetical protein	37.6418	0.23223	0.328713	0.706484	0.479887	0.766482	14SM FF
	AM BAA-835	NC_010655.1	GXM23_RS10075	mechanosensitive ion channel family protein	46.4496	-0.207802	0.294594	-0.705387	0.48057	0.766482	14SM FR
	AM BAA-835	NC_010655.1	GXM23_RS08795	hypothetical protein	134.952	0.154533	0.219593	0.703726	0.481603	0.767339	14SM FF
	AM BAA-835	NC_010655.1	GXM23_RS00235	tRNA-Glu	57.7738	0.256771	0.365798	0.701948	0.482712	0.767497	14SM FF
	AM BAA-835	NC_010655.1	GXM23_RS03745	asparagine--tRNA ligase	18.0706	-0.342403	0.488213	-0.701338	0.483092	0.767497	14SM FR
	AM BAA-835	NC_010655.1	GXM23_RS01910	OsmC family protein	18.4802	0.352671	0.504011	0.699729	0.484097	0.767497	14SM FF
	AM BAA-835	NC_010655.1	GXM23_RS04660	anaerobic ribonucleoside-triphosphate reductase	71.5086	-0.194348	0.277847	-0.699478	0.484253	0.767497	14SM FR
	AM BAA-835	NC_010655.1	GXM23_RS01595	ribonuclease HIII	18.2555	0.339575	0.485623	0.699258	0.484391	0.767497	14SM FF
	AM BAA-835	NC_010655.1	GXM23_RS04005	HAD hydrolase-like protein	707.408	-0.123388	0.177136	-0.696571	0.486071	0.769548	14SM FR
	AM BAA-835	NC_010655.1	GXM23_RS01275	tRNA-Lys	6.90007	0.540582	0.778036	0.694803	0.487179	0.770321	14SM FF
	AM BAA-835	NC_010655.1	GXM23_RS02255	ABC transporter ATP-binding protein	49.5993	-0.25728	0.370421	-0.694562	0.48733	0.770321	14SM FR
	AM BAA-835	NC_010655.1	GXM23_RS04685	ferritin family protein	94.5713	-0.214787	0.310015	-0.692828	0.488418	0.770439	14SM FR
	AM BAA-835	NC_010655.1	GXM23_RS01765	ATP-binding protein	33.4925	0.268723	0.387944	0.692685	0.488507	0.770439	14SM FF
	AM BAA-835	NC_010655.1	GXM23_RS10890	efflux RND transporter periplasmic adaptor subunit	40.7174	-0.224111	0.323658	-0.692432	0.488666	0.770439	14SM FR
	AM BAA-835	NC_010655.1	GXM23_RS02640	NPCBM/NEW2 domain-containing protein	183.424	-0.179803	0.259836	-0.691984	0.488947	0.770439	14SM FR
	AM BAA-835	NC_010655.1	GXM23_RS00955	type IV pilus twitching motility protein PilT	98.311	0.236158	0.342354	0.689807	0.490315	0.771641	14SM FF
	AM BAA-835	NC_010655.1	GXM23_RS02985	biopolymer transporter ExbD	108.055	-0.179824	0.260954	-0.689101	0.49076	0.771641	14SM FR
	AM BAA-835	NC_010655.1	GXM23_RS01750	30S ribosomal protein S12	83.4816	-0.21419	0.311319	-0.68801	0.491447	0.771641	14SM FR
	AM BAA-835	NC_010655.1	GXM23_RS10715	HNH endonuclease domain-containing protein	78.8627	0.183306	0.266629	0.687497	0.491769	0.771641	14SM FF
	AM BAA-835	NC_010655.1	GXM23_RS06595	DNA repair protein RadC	3.09185	-0.958006	1.39488	-0.686801	0.492208	0.771641	14SM FR
	AM BAA-835	NC_010655.1	GXM23_RS08305	tRNA-Leu	118.445	0.176745	0.257468	0.686475	0.492414	0.771641	14SM FF
	AM BAA-835	NC_010655.1	GXM23_RS05510	PEP-CTERM sorting domain-containing protein	41.8928	0.254237	0.370721	0.685791	0.492845	0.771712	14SM FF
	AM BAA-835	NC_010655.1	GXM23_RS08480	ATPase, T2SS/T4P/T4SS family	37.1578	0.277913	0.407652	0.681741	0.495403	0.773779	14SM FF
	AM BAA-835	NC_010655.1	GXM23_RS05505	ABC-F family ATP-binding cassette domain-containing protein	2.94618	0.708865	1.04058	0.681224	0.49573	0.773779	14SM FF
	AM BAA-835	NC_010655.1	GXM23_RS04565	SWIM zinc finger family protein	109.508	0.206516	0.303355	0.680774	0.496015	0.773779	14SM FF
	AM BAA-835	NC_010655.1	GXM23_RS09315	tetratricopeptide repeat protein	270.689	-0.162006	0.238041	-0.680579	0.496138	0.773779	14SM FR
	AM BAA-835	NC_010655.1	GXM23_RS09375	phosphoenolpyruvate--protein phosphotransferase	21.4502	-0.278587	0.409897	-0.679652	0.496725	0.773779	14SM FR
	AM BAA-835	NC_010655.1	GXM23_RS06050	potassium transporter TrkG	1.75638	1.00905	1.48716	0.678512	0.497447	0.773779	14SM FF
	AM BAA-835	NC_010655.1	GXM23_RS06585	hypothetical protein	7.71382	-0.635678	0.937315	-0.678191	0.497651	0.773779	14SM FR
	AM BAA-835	NC_010655.1	GXM23_RS03610	N-acetylmuramoyl-L-alanine amidase	13.7672	-0.35754	0.528172	-0.676938	0.498445	0.774412	14SM FR
	AM BAA-835	NC_010655.1	GXM23_RS02930	phosphoribosylformylglycinamidine synthase subunit PurQ	46.8623	0.283526	0.41954	0.675802	0.499166	0.774929	14SM FF
	AM BAA-835	NC_010655.1	GXM23_RS00260	hypothetical protein	18.9724	0.317569	0.471032	0.674198	0.500185	0.775809	14SM FF
	AM BAA-835	NC_010655.1	GXM23_RS07545	hypothetical protein	119.864	-0.163181	0.242221	-0.673688	0.50051	0.775809	14SM FR
	AM BAA-835	NC_010655.1	GXM23_RS04015	hypothetical protein	56.8924	-0.24251	0.360323	-0.673034	0.500925	0.775852	14SM FR
	AM BAA-835	NC_010655.1	GXM23_RS10270	acyltransferase family protein	146.398	0.159767	0.237782	0.671907	0.501643	0.776361	14SM FF
	AM BAA-835	NC_010655.1	GXM23_RS02575	DeoR/GlpR family DNA-binding transcription regulator	166.714	-0.170043	0.254944	-0.66698	0.504785	0.779471	14SM FR
	AM BAA-835	NC_010655.1	GXM23_RS03885	hypothetical protein	40.0474	0.216482	0.324598	0.666921	0.504822	0.779471	14SM FF
	AM BAA-835	NC_010655.1	GXM23_RS04505	hypothetical protein	46.1849	0.252235	0.378729	0.666004	0.505409	0.779774	14SM FF
	AM BAA-835	NC_010655.1	GXM23_RS07035	winged helix DNA-binding protein	19.7547	0.394795	0.59358	0.665108	0.505981	0.780054	14SM FF
	AM BAA-835	NC_010655.1	GXM23_RS01130	methylmalonyl-CoA epimerase	44.5816	-0.230849	0.348194	-0.662988	0.507338	0.781248	14SM FR
	AM BAA-835	NC_010655.1	GXM23_RS02655	tRNA (adenosine(37)-N6)-threonylcarbamoyltransferase complex ATPase subunit type 1 TsaE	285.695	0.128319	0.193711	0.662425	0.507699	0.781248	14SM FF
	AM BAA-835	NC_010655.1	GXM23_RS00905	ABC transporter ATP-binding protein	96.1942	-0.168433	0.254523	-0.661761	0.508125	0.781248	14SM FR
	AM BAA-835	NC_010655.1	GXM23_RS07295	hypothetical protein	604.345	0.102663	0.155207	0.661456	0.50832	0.781248	14SM FF
	AM BAA-835	NC_010655.1	GXM23_RS01175	dTDP-glucose 4,6-dehydratase	14.8851	0.418174	0.633934	0.659648	0.50948	0.782429	14SM FF
	AM BAA-835	NC_010655.1	GXM23_RS02110	tetratricopeptide repeat protein	125.333	0.159148	0.241699	0.658454	0.510247	0.782652	14SM FF
	AM BAA-835	NC_010655.1	GXM23_RS09280	1-deoxy-D-xylulose-5-phosphate reductoisomerase	10.1478	0.448628	0.681595	0.658202	0.510408	0.782652	14SM FF
	AM BAA-835	NC_010655.1	GXM23_RS00985	sodium:solute symporter	34.8676	0.261526	0.398646	0.656035	0.511801	0.783104	14SM FF
	AM BAA-835	NC_010655.1	GXM23_RS06060	hypothetical protein	134.119	-0.145449	0.221826	-0.655691	0.512023	0.783104	14SM FR
	AM BAA-835	NC_010655.1	GXM23_RS00170	sugar phosphate nucleotidyltransferase	130.56	-0.187927	0.28663	-0.655641	0.512055	0.783104	14SM FR
	AM BAA-835	NC_010655.1	GXM23_RS07995	hypothetical protein	25.4379	-0.262574	0.400689	-0.655306	0.512271	0.783104	14SM FR
	AM BAA-835	NC_010655.1	GXM23_RS07170	hypothetical protein	128.734	-0.146602	0.22411	-0.654151	0.513014	0.783641	14SM FR
	AM BAA-835	NC_010655.1	GXM23_RS01870	ABC transporter permease	35.5135	-0.279785	0.428607	-0.652778	0.513899	0.784393	14SM FR
	AM BAA-835	NC_010655.1	GXM23_RS08540	MFS transporter	22.2985	0.294496	0.453384	0.649552	0.515982	0.786468	14SM FF
	AM BAA-835	NC_010655.1	GXM23_RS10295	ATP-binding cassette domain-containing protein	180.891	-0.19256	0.296802	-0.64878	0.51648	0.786468	14SM FR
	AM BAA-835	NC_010655.1	GXM23_RS10870	DNA/RNA-binding protein	472.966	0.111506	0.171927	0.648569	0.516617	0.786468	14SM FF
	AM BAA-835	NC_010655.1	GXM23_RS06115	RHS repeat-associated core domain-containing protein	191.486	-0.11732	0.180983	-0.648235	0.516833	0.786468	14SM FR
	AM BAA-835	NC_010655.1	GXM23_RS10140	flavodoxin domain-containing protein	94.2426	-0.17135	0.265408	-0.64561	0.518532	0.78726	14SM FR
	AM BAA-835	NC_010655.1	GXM23_RS00210	amino acid permease	22.3335	-0.331639	0.513687	-0.645605	0.518535	0.78726	14SM FR
	AM BAA-835	NC_010655.1	GXM23_RS04785	dihydrolipoamide acetyltransferase family protein	19.7853	0.319644	0.497072	0.643053	0.520189	0.789171	14SM FF
	AM BAA-835	NC_010655.1	GXM23_RS02770	ATP synthase F1 subunit epsilon	0.648272	-1.42419	2.22174	-0.641022	0.521508	NA	14SM FR
	AM BAA-835	NC_010655.1	GXM23_RS04265	radical SAM protein	51.4947	-0.245088	0.383979	-0.638285	0.523288	0.79268	14SM FR
	AM BAA-835	NC_010655.1	GXM23_RS07485	tetratricopeptide repeat protein	357.456	-0.136395	0.213693	-0.638273	0.523296	0.79268	14SM FR
	AM BAA-835	NC_010655.1	GXM23_RS02400	hypothetical protein	51.4512	0.250385	0.393643	0.636071	0.52473	0.79425	14SM FF
	AM BAA-835	NC_010655.1	GXM23_RS04350	TrkA family potassium uptake protein	177.726	-0.149779	0.237431	-0.630832	0.52815	0.798218	14SM FR
	AM BAA-835	NC_010655.1	GXM23_RS09000	extracellular solute-binding protein	148.31	-0.176297	0.27977	-0.630148	0.528597	0.79829	14SM FR
	AM BAA-835	NC_010655.1	GXM23_RS01790	tetratricopeptide repeat protein	128.868	-0.174589	0.277461	-0.629237	0.529194	0.798587	14SM FR
	AM BAA-835	NC_010655.1	GXM23_RS09500	MoxR family ATPase	924.19	-0.114542	0.182537	-0.627497	0.530333	0.799703	14SM FR
	AM BAA-835	NC_010655.1	GXM23_RS11020	hypothetical protein	10.1745	0.430359	0.688738	0.624852	0.532068	0.801342	14SM FF
	AM BAA-835	NC_010655.1	GXM23_RS04075	glycosyltransferase family 9 protein	99.586	-0.21312	0.341201	-0.624617	0.532223	0.801342	14SM FR
	AM BAA-835	NC_010655.1	GXM23_RS10155	nitrogen-fixing protein NifU	329.86	-0.182273	0.292807	-0.6225	0.533613	0.802831	14SM FR
	AM BAA-835	NC_010655.1	GXM23_RS06025	16S rRNA (adenine(1518)-N(6)/adenine(1519)-N(6))-dimethyltransferase RsmA	18.1843	-0.320496	0.518058	-0.61865	0.536147	0.805167	14SM FR
	AM BAA-835	NC_010655.1	GXM23_RS01290	hypothetical protein	28.6717	0.320948	0.519585	0.6177	0.536773	0.805167	14SM FF
	AM BAA-835	NC_010655.1	GXM23_RS10900	efflux transporter outer membrane subunit	38.7422	-0.221279	0.358625	-0.617021	0.537221	0.805167	14SM FR
	AM BAA-835	NC_010655.1	GXM23_RS10135	hypothetical protein	330.542	0.122446	0.19851	0.616825	0.53735	0.805167	14SM FF
	AM BAA-835	NC_010655.1	GXM23_RS01020	DNA recombination protein RmuC	1050.27	0.100045	0.162286	0.616471	0.537584	0.805167	14SM FF
	AM BAA-835	NC_010655.1	GXM23_RS04885	aconitate hydratase AcnA	42.0702	-0.254774	0.415692	-0.612891	0.539949	0.808053	14SM FR
	AM BAA-835	NC_010655.1	GXM23_RS00625	efflux RND transporter permease subunit	48.7768	0.229468	0.375173	0.611633	0.540781	0.808053	14SM FF
	AM BAA-835	NC_010655.1	GXM23_RS05495	Hsp33 family molecular chaperone HslO	3.76661	-0.574918	0.940567	-0.611247	0.541036	0.808053	14SM FR
	AM BAA-835	NC_010655.1	GXM23_RS02465	glycine cleavage system protein GcvH	63.176	-0.284437	0.465446	-0.611107	0.541129	0.808053	14SM FR
	AM BAA-835	NC_010655.1	GXM23_RS03370	NAD(+) synthase	46.3672	0.209308	0.34418	0.608136	0.543097	0.810387	14SM FF
	AM BAA-835	NC_010655.1	GXM23_RS08945	tyrosine-type recombinase/integrase	54.951	0.168054	0.276826	0.607075	0.543801	0.810513	14SM FF
	AM BAA-835	NC_010655.1	GXM23_RS04290	glycerol-3-phosphate 1-O-acyltransferase PlsY	13.6757	-0.337165	0.555658	-0.606786	0.543993	0.810513	14SM FR
	AM BAA-835	NC_010655.1	GXM23_RS02890	glutamate-5-semialdehyde dehydrogenase	7.77041	0.43909	0.725511	0.605215	0.545036	0.811284	14SM FF
	AM BAA-835	NC_010655.1	GXM23_RS07415	beta-ketoacyl synthase N-terminal-like domain-containing protein	134.146	-0.145475	0.240896	-0.60389	0.545917	0.811564	14SM FR
	AM BAA-835	NC_010655.1	GXM23_RS03245	(d)CMP kinase	12.6737	0.325168	0.53988	0.602296	0.546977	0.811857	14SM FF
	AM BAA-835	NC_010655.1	GXM23_RS05065	SGNH/GDSL hydrolase family protein	12.2555	-0.396601	0.659534	-0.601336	0.547616	0.811857	14SM FR
	AM BAA-835	NC_010655.1	GXM23_RS03280	hypothetical protein	44.7218	0.182008	0.302901	0.600882	0.547919	0.811857	14SM FF
	AM BAA-835	NC_010655.1	GXM23_RS02005	hypothetical protein	411.029	-0.126008	0.209713	-0.600858	0.547934	0.811857	14SM FR
	AM BAA-835	NC_010655.1	GXM23_RS01995	hypothetical protein	23.1205	-0.259156	0.432153	-0.599687	0.548715	0.812098	14SM FR
	AM BAA-835	NC_010655.1	GXM23_RS06710	hypothetical protein	29.2412	0.239496	0.400842	0.597484	0.550185	0.813069	14SM FF
	AM BAA-835	NC_010655.1	GXM23_RS03250	lysophospholipid acyltransferase family protein	16.4919	-0.372647	0.626519	-0.594789	0.551984	0.815125	14SM FR
	AM BAA-835	NC_010655.1	GXM23_RS06555	energy transducer TonB	33.6425	0.25897	0.436364	0.593473	0.552865	0.815823	14SM FF
	AM BAA-835	NC_010655.1	GXM23_RS04595	ComEC/Rec2 family competence protein	92.7497	-0.195021	0.329489	-0.591889	0.553925	0.816335	14SM FR
	AM BAA-835	NC_010655.1	GXM23_RS05490	hypothetical protein	10.4392	0.397561	0.67186	0.591733	0.554029	0.816335	14SM FF
	AM BAA-835	NC_010655.1	GXM23_RS06685	GDP-L-fucose synthase	255.856	-0.133592	0.226281	-0.590379	0.554937	0.81707	14SM FR
	AM BAA-835	NC_010655.1	GXM23_RS02795	ATP synthase F0 subunit B	223.6	-0.149326	0.253498	-0.589061	0.555821	0.817293	14SM FR
	AM BAA-835	NC_010655.1	GXM23_RS10240	nucleotidyltransferase family protein	106.899	-0.159896	0.271502	-0.588932	0.555907	0.817293	14SM FR
	AM BAA-835	NC_010655.1	GXM23_RS08350	UvrD-helicase domain-containing protein	35.5523	-0.188277	0.321897	-0.584899	0.558616	0.819658	14SM FR
	AM BAA-835	NC_010655.1	GXM23_RS01610	hypothetical protein	105.356	-0.142083	0.242999	-0.584705	0.558746	0.819658	14SM FR
	AM BAA-835	NC_010655.1	GXM23_RS06715	glutamate synthase large subunit	182.536	-0.118462	0.202909	-0.583821	0.559341	0.819771	14SM FR
	AM BAA-835	NC_010655.1	GXM23_RS07925	hypothetical protein	285.902	-0.13591	0.232973	-0.583371	0.559643	0.819771	14SM FR
	AM BAA-835	NC_010655.1	GXM23_RS02855	DUF308 domain-containing protein	280.392	-0.129949	0.223265	-0.582037	0.560542	0.820262	14SM FR
	AM BAA-835	NC_010655.1	GXM23_RS03385	sialidase family protein	278.856	0.109966	0.189252	0.581059	0.561201	0.820262	14SM FF
	AM BAA-835	NC_010655.1	GXM23_RS06510	hypothetical protein	83.7431	-0.157487	0.271062	-0.581	0.561241	0.820262	14SM FR
	AM BAA-835	NC_010655.1	GXM23_RS07235	hypothetical protein	107.405	-0.163472	0.281636	-0.580436	0.561621	0.820262	14SM FR
	AM BAA-835	NC_010655.1	GXM23_RS02155	hypothetical protein	116.294	-0.203273	0.351261	-0.578695	0.562795	0.820796	14SM FR
	AM BAA-835	NC_010655.1	GXM23_RS04415	MATE family efflux transporter	184.635	0.147734	0.255297	0.578675	0.562808	0.820796	14SM FF
	AM BAA-835	NC_010655.1	GXM23_RS02915	phosphoribosylaminoimidazolesuccinocarboxamide synthase	150.539	-0.147538	0.255548	-0.577341	0.563709	0.821247	14SM FR
	AM BAA-835	NC_010655.1	GXM23_RS02885	serine O-acetyltransferase	15.774	0.276698	0.479546	0.577	0.563939	0.821247	14SM FF
	AM BAA-835	NC_010655.1	GXM23_RS05960	dihydroxy-acid dehydratase	45.1957	-0.17966	0.312009	-0.575817	0.564739	0.821321	14SM FR
	AM BAA-835	NC_010655.1	GXM23_RS03085	prepilin-type N-terminal cleavage/methylation domain-containing protein	1.47416	0.880827	1.52999	0.575708	0.564812	0.821321	14SM FF
	AM BAA-835	NC_010655.1	GXM23_RS01425	3-methyl-2-oxobutanoate hydroxymethyltransferase	176.392	0.209815	0.36636	0.572702	0.566847	0.823081	14SM FF
	AM BAA-835	NC_010655.1	GXM23_RS06465	ATP-dependent DNA helicase RecG	9.7191	0.394957	0.69127	0.57135	0.567763	0.82344	14SM FF
	AM BAA-835	NC_010655.1	GXM23_RS08325	50S ribosomal protein L35	756.432	0.0915152	0.16035	0.570722	0.568188	0.82344	14SM FF
	AM BAA-835	NC_010655.1	GXM23_RS06475	4Fe-4S dicluster domain-containing protein	43.8777	-0.247253	0.434136	-0.56953	0.568997	0.82344	14SM FR
	AM BAA-835	NC_010655.1	GXM23_RS01815	hypothetical protein	146.996	-0.155505	0.273153	-0.569297	0.569155	0.82344	14SM FR
	AM BAA-835	NC_010655.1	GXM23_RS07365	alanine--tRNA ligase	31.8851	-0.215972	0.382453	-0.564702	0.572277	0.826443	14SM FR
	AM BAA-835	NC_010655.1	GXM23_RS08115	SpoIIE family protein phosphatase	189.209	0.115093	0.204139	0.563799	0.572891	0.826443	14SM FF
	AM BAA-835	NC_010655.1	GXM23_RS01550	LysE family transporter	119.612	0.124785	0.221526	0.563298	0.573232	0.826443	14SM FF
	AM BAA-835	NC_010655.1	GXM23_RS00620	EstA family serine hydrolase	69.7865	-0.18992	0.337162	-0.563289	0.573238	0.826443	14SM FR
	AM BAA-835	NC_010655.1	GXM23_RS10340	DNA polymerase I	72.6786	-0.172666	0.30658	-0.563201	0.573298	0.826443	14SM FR
	AM BAA-835	NC_010655.1	GXM23_RS05190	hypothetical protein	107.311	-0.16458	0.293089	-0.561537	0.574431	0.82748	14SM FR
	AM BAA-835	NC_010655.1	GXM23_RS01375	30S ribosomal protein S1	138.324	-0.146606	0.261611	-0.560399	0.575207	0.827984	14SM FR
	AM BAA-835	NC_010655.1	GXM23_RS10245	phosphodiester glycosidase family protein	104.354	0.178413	0.318704	0.559808	0.57561	0.827984	14SM FF
	AM BAA-835	NC_010655.1	GXM23_RS07360	efflux RND transporter periplasmic adaptor subunit	306.848	-0.117868	0.21106	-0.558458	0.576532	0.828037	14SM FR
	AM BAA-835	NC_010655.1	GXM23_RS04145	hypothetical protein	118.762	-0.129759	0.233048	-0.556791	0.57767	0.828037	14SM FR
	AM BAA-835	NC_010655.1	GXM23_RS09470	aldo/keto reductase	150.548	0.126626	0.227422	0.556788	0.577673	0.828037	14SM FF
	AM BAA-835	NC_010655.1	GXM23_RS05375	SDR family oxidoreductase	57.8399	0.192214	0.345324	0.556618	0.577789	0.828037	14SM FF
	AM BAA-835	NC_010655.1	GXM23_RS05850	FeoA family protein	19.7716	0.261616	0.470478	0.556064	0.578167	0.828037	14SM FF
	AM BAA-835	NC_010655.1	GXM23_RS04280	exosortase system-associated protein, TIGR04073 family	14.6319	-0.289906	0.522447	-0.554901	0.578963	0.828037	14SM FR
	AM BAA-835	NC_010655.1	GXM23_RS06505	hypothetical protein	40.1893	-0.187207	0.338157	-0.55361	0.579846	0.828131	14SM FR
	AM BAA-835	NC_010655.1	GXM23_RS06730	membrane protein insertion efficiency factor YidD	23.273	-0.260184	0.469991	-0.553593	0.579857	0.828131	14SM FR
	AM BAA-835	NC_010655.1	GXM23_RS03605	recombinase RecA	8.7467	0.361345	0.654425	0.552157	0.580841	0.828557	14SM FF
	AM BAA-835	NC_010655.1	GXM23_RS11005	hypothetical protein	27.1129	-0.21613	0.391579	-0.551946	0.580985	0.828557	14SM FR
	AM BAA-835	NC_010655.1	GXM23_RS10385	hypothetical protein	25.2291	0.257715	0.467938	0.550747	0.581807	0.829137	14SM FF
	AM BAA-835	NC_010655.1	GXM23_RS07650	type B 50S ribosomal protein L31	136.136	0.149584	0.271969	0.550002	0.582318	0.829274	14SM FF
	AM BAA-835	NC_010655.1	GXM23_RS06500	3-dehydroquinate synthase	49.2647	0.186036	0.33956	0.547875	0.583778	0.830465	14SM FF
	AM BAA-835	NC_010655.1	GXM23_RS09240	hypothetical protein	58.5637	0.166386	0.304207	0.546951	0.584412	0.830465	14SM FF
	AM BAA-835	NC_010655.1	GXM23_RS07625	Kelch repeat-containing protein	76.0836	-0.153595	0.281078	-0.546449	0.584757	0.830465	14SM FR
	AM BAA-835	NC_010655.1	GXM23_RS03360	hypothetical protein	189.845	-0.116506	0.21373	-0.545106	0.58568	0.830465	14SM FR
	AM BAA-835	NC_010655.1	GXM23_RS09750	DUF2062 domain-containing protein	20.2052	-0.313608	0.575347	-0.545076	0.585701	0.830465	14SM FR
	AM BAA-835	NC_010655.1	GXM23_RS05935	ATP phosphoribosyltransferase	15.8534	-0.301012	0.552677	-0.544643	0.585999	0.830465	14SM FR
	AM BAA-835	NC_010655.1	GXM23_RS00065	NAD-dependent DNA ligase LigA	65.2025	-0.15056	0.277294	-0.542961	0.587157	0.830465	14SM FR
	AM BAA-835	NC_010655.1	GXM23_RS09705	hypothetical protein	217.606	0.102973	0.189828	0.542454	0.587506	0.830465	14SM FF
	AM BAA-835	NC_010655.1	GXM23_RS10380	NAD(P)-dependent oxidoreductase	229.266	-0.112499	0.207538	-0.542064	0.587774	0.830465	14SM FR
	AM BAA-835	NC_010655.1	GXM23_RS10555	glucose-6-phosphate isomerase	42.558	0.205817	0.380209	0.541327	0.588282	0.830465	14SM FF
	AM BAA-835	NC_010655.1	GXM23_RS02030	SDR family NAD(P)-dependent oxidoreductase	49.8787	-0.211567	0.39112	-0.540927	0.588558	0.830465	14SM FR
	AM BAA-835	NC_010655.1	GXM23_RS00945	hypothetical protein	12.1872	0.309073	0.573857	0.538589	0.590171	0.830496	14SM FF
	AM BAA-835	NC_010655.1	GXM23_RS00995	hypothetical protein	124.837	0.141516	0.262778	0.538537	0.590207	0.830496	14SM FF
	AM BAA-835	NC_010655.1	GXM23_RS10090	undecaprenyl-diphosphate phosphatase	134.209	0.135373	0.251456	0.538358	0.59033	0.830496	14SM FF
	AM BAA-835	NC_010655.1	GXM23_RS03500	tRNA (adenosine(37)-N6)-dimethylallyltransferase MiaA	458.576	0.125635	0.233516	0.538013	0.590568	0.830496	14SM FF
	AM BAA-835	NC_010655.1	GXM23_RS01930	DNA mismatch repair protein MutS	72.0815	0.165898	0.308428	0.537883	0.590658	0.830496	14SM FF
	AM BAA-835	NC_010655.1	GXM23_RS08020	phage capsid protein	22.5671	-0.244908	0.457766	-0.535007	0.592645	0.831982	14SM FR
	AM BAA-835	NC_010655.1	GXM23_RS10335	phosphoribosyltransferase family protein	119.217	-0.152856	0.286326	-0.533851	0.593445	0.831982	14SM FR
	AM BAA-835	NC_010655.1	GXM23_RS10265	family 20 glycosylhydrolase	15.2214	0.307844	0.577139	0.533397	0.593758	0.831982	14SM FF
	AM BAA-835	NC_010655.1	GXM23_RS11025	acyltransferase	6.76427	0.422316	0.792179	0.533107	0.593959	0.831982	14SM FF
	AM BAA-835	NC_010655.1	GXM23_RS00390	ATP/GTP-binding protein	191.219	0.114701	0.215304	0.532741	0.594213	0.831982	14SM FF
	AM BAA-835	NC_010655.1	GXM23_RS08745	alpha-amylase family glycosyl hydrolase	62.3438	-0.154311	0.290281	-0.531592	0.595008	0.832512	14SM FR
	AM BAA-835	NC_010655.1	GXM23_RS10510	hypothetical protein	88.022	-0.147305	0.278506	-0.528914	0.596865	0.833485	14SM FR
	AM BAA-835	NC_010655.1	GXM23_RS00770	hypothetical protein	9.60588	-0.383761	0.72614	-0.528494	0.597156	0.833485	14SM FR
	AM BAA-835	NC_010655.1	GXM23_RS00900	phospho-sugar mutase	113.216	0.138738	0.262671	0.528182	0.597373	0.833485	14SM FF
	AM BAA-835	NC_010655.1	GXM23_RS03630	hypothetical protein	60.5772	-0.181059	0.344116	-0.526158	0.598778	0.834863	14SM FR
	AM BAA-835	NC_010655.1	GXM23_RS04730	elongation factor P	289.532	0.100595	0.191853	0.524336	0.600045	0.83565	14SM FF
	AM BAA-835	NC_010655.1	GXM23_RS04195	alginate lyase family protein	9.40426	-0.3148	0.6006	-0.524143	0.600179	0.83565	14SM FR
	AM BAA-835	NC_010655.1	GXM23_RS05910	Amuc_1102 family pilus-like protein	8.09732	-0.344339	0.659282	-0.522294	0.601466	0.835935	14SM FR
	AM BAA-835	NC_010655.1	GXM23_RS03540	16S rRNA (cytosine(1402)-N(4))-methyltransferase RsmH	26.4369	-0.252577	0.484418	-0.521403	0.602086	0.835935	14SM FR
	AM BAA-835	NC_010655.1	GXM23_RS10920	hypothetical protein	2.26729	0.673787	1.29822	0.519009	0.603755	0.837128	14SM FF
	AM BAA-835	NC_010655.1	GXM23_RS03320	LPS assembly lipoprotein LptE	95.4455	-0.163658	0.315875	-0.518111	0.604381	0.837415	14SM FR
	AM BAA-835	NC_010655.1	GXM23_RS06365	sugar phosphate nucleotidyltransferase	1.40465	0.8551	1.65701	0.51605	0.60582	0.838827	14SM FF
	AM BAA-835	NC_010655.1	GXM23_RS00115	RNA polymerase factor sigma-54	12.7463	0.282497	0.548397	0.515132	0.606461	0.839134	14SM FF
	AM BAA-835	NC_010655.1	GXM23_RS06740	50S ribosomal protein L34	60.5022	-0.264488	0.514912	-0.513656	0.607493	0.839733	14SM FR
	AM BAA-835	NC_010655.1	GXM23_RS03575	LysM peptidoglycan-binding domain-containing protein	68.567	-0.158337	0.308464	-0.51331	0.607735	0.839733	14SM FR
	AM BAA-835	NC_010655.1	GXM23_RS04740	heavy metal translocating P-type ATPase	127.203	0.122842	0.23983	0.512206	0.608507	0.840219	14SM FF
	AM BAA-835	NC_010655.1	GXM23_RS02280	HAD family hydrolase	0.474107	1.32114	2.58586	0.510908	0.609415	NA	14SM FF
	AM BAA-835	NC_010655.1	GXM23_RS09775	L-fuculokinase	25.0623	0.213616	0.4195	0.509216	0.610601	0.842528	14SM FF
	AM BAA-835	NC_010655.1	GXM23_RS03685	hypothetical protein	180.837	0.132487	0.261156	0.507311	0.611937	0.843115	14SM FF
	AM BAA-835	NC_010655.1	GXM23_RS06485	cytochrome c3 family protein	33.8835	-0.231286	0.457683	-0.505341	0.613319	0.843115	14SM FR
	AM BAA-835	NC_010655.1	GXM23_RS09825	heavy metal translocating P-type ATPase	4.07079	-0.529138	1.04709	-0.50534	0.61332	0.843115	14SM FR
	AM BAA-835	NC_010655.1	GXM23_RS07520	chaperonin GroEL	4.34486	0.442991	0.879247	0.50383	0.614381	0.843115	14SM FF
	AM BAA-835	NC_010655.1	GXM23_RS03390	substrate-binding domain-containing protein	307.87	0.108039	0.214444	0.503811	0.614394	0.843115	14SM FF
	AM BAA-835	NC_010655.1	GXM23_RS09885	tRNA-Val	294.498	0.11982	0.237875	0.503711	0.614464	0.843115	14SM FF
	AM BAA-835	NC_010655.1	GXM23_RS06380	4-(cytidine 5'-diphospho)-2-C-methyl-D-erythritol kinase	36.2025	-0.224568	0.446071	-0.503436	0.614658	0.843115	14SM FR
	AM BAA-835	NC_010655.1	GXM23_RS07810	phosphoribosylformimino-5-aminoimidazole carboxamide ribotide isomerase	22.7413	-0.238901	0.475546	-0.502372	0.615406	0.843334	14SM FR
	AM BAA-835	NC_010655.1	GXM23_RS04960	folylpolyglutamate synthase/dihydrofolate synthase family protein	36.7982	0.178297	0.357309	0.498999	0.61778	0.845109	14SM FF
	AM BAA-835	NC_010655.1	GXM23_RS05220	UvrD-helicase domain-containing protein	125.018	-0.114054	0.228639	-0.498836	0.617895	0.845109	14SM FR
	AM BAA-835	NC_010655.1	GXM23_RS06630	excinuclease ABC subunit UvrC	1.69429	0.77236	1.54865	0.49873	0.61797	0.845109	14SM FF
	AM BAA-835	NC_010655.1	GXM23_RS06305	hypothetical protein	32.7056	0.187092	0.376167	0.497364	0.618933	0.845268	14SM FF
	AM BAA-835	NC_010655.1	GXM23_RS08550	putative Fe-S cluster assembly protein SufT	37.3466	0.194097	0.392041	0.495093	0.620535	0.846299	14SM FF
	AM BAA-835	NC_010655.1	GXM23_RS08575	NADH-quinone oxidoreductase subunit L	400.761	0.117344	0.237648	0.493772	0.621467	0.846993	14SM FF
	AM BAA-835	NC_010655.1	GXM23_RS08135	DUF4391 domain-containing protein	13.0558	0.319263	0.648049	0.492652	0.622258	0.847012	14SM FF
	AM BAA-835	NC_010655.1	GXM23_RS01075	alpha/beta hydrolase	118.003	0.120015	0.243661	0.492552	0.622329	0.847012	14SM FF
	AM BAA-835	NC_010655.1	GXM23_RS05040	type I methionyl aminopeptidase	117.432	-0.120695	0.24547	-0.491688	0.62294	0.847266	14SM FR
	AM BAA-835	NC_010655.1	GXM23_RS08475	GspE/PulE family protein	46.5926	0.191812	0.390691	0.490955	0.623458	0.847394	14SM FF
	AM BAA-835	NC_010655.1	GXM23_RS08845	carboxynorspermidine decarboxylase	153.717	0.113627	0.231948	0.489881	0.624218	0.847665	14SM FF
	AM BAA-835	NC_010655.1	GXM23_RS10530	shikimate dehydrogenase	181.468	-0.1006	0.205526	-0.489475	0.624506	0.847665	14SM FR
	AM BAA-835	NC_010655.1	GXM23_RS02270	hypothetical protein	208.271	0.123751	0.253402	0.488359	0.625295	0.84816	14SM FF
	AM BAA-835	NC_010655.1	GXM23_RS03835	3-phosphoglycerate dehydrogenase family protein	32.2745	0.203328	0.418116	0.486295	0.626758	0.848998	14SM FF
	AM BAA-835	NC_010655.1	GXM23_RS03490	acyltransferase	195.557	-0.111801	0.229908	-0.486288	0.626763	0.848998	14SM FR
	AM BAA-835	NC_010655.1	GXM23_RS02710	adenosylmethionine--8-amino-7-oxononanoate transaminase	70.9617	-0.147919	0.305375	-0.484384	0.628113	0.84968	14SM FR
	AM BAA-835	NC_010655.1	GXM23_RS08720	phosphatidate cytidylyltransferase	54.2035	0.15393	0.317787	0.48438	0.628116	0.84968	14SM FF
	AM BAA-835	NC_010655.1	GXM23_RS01190	Asp-tRNA(Asn)/Glu-tRNA(Gln) amidotransferase subunit GatB	252.629	-0.0976414	0.202387	-0.482449	0.629487	0.849963	14SM FR
	AM BAA-835	NC_010655.1	GXM23_RS01635	MotA/TolQ/ExbB proton channel family protein	55.8474	-0.140721	0.291778	-0.482287	0.629602	0.849963	14SM FR
	AM BAA-835	NC_010655.1	GXM23_RS08980	adenosylcobinamide-phosphate synthase CbiB	116.149	0.127129	0.264547	0.480552	0.630835	0.850611	14SM FF
	AM BAA-835	NC_010655.1	GXM23_RS02215	diadenylate cyclase CdaA	24.6804	0.243261	0.507894	0.47896	0.631967	0.850611	14SM FF
	AM BAA-835	NC_010655.1	GXM23_RS05075	alpha-1,2-fucosyltransferase	2.72215	-0.647337	1.3543	-0.477987	0.63266	0.850611	14SM FR
	AM BAA-835	NC_010655.1	GXM23_RS10055	MBL fold metallo-hydrolase	1.55579	-0.802696	1.68176	-0.477294	0.633153	0.850611	14SM FR
	AM BAA-835	NC_010655.1	GXM23_RS08605	NADH-quinone oxidoreductase subunit NuoF	712.344	0.079279	0.167069	0.474528	0.635123	0.851674	14SM FF
	AM BAA-835	NC_010655.1	GXM23_RS03205	pyridoxal-phosphate dependent enzyme	28.8042	0.171943	0.362355	0.474516	0.635132	0.851674	14SM FF
	AM BAA-835	NC_010655.1	GXM23_RS04275	hypothetical protein	6.51772	0.410608	0.866777	0.473718	0.635701	0.851865	14SM FF
	AM BAA-835	NC_010655.1	GXM23_RS07880	ribose-phosphate pyrophosphokinase	11.3797	0.354907	0.750803	0.472703	0.636425	0.852263	14SM FF
	AM BAA-835	NC_010655.1	GXM23_RS08395	hypothetical protein	50.2597	-0.16308	0.346198	-0.471061	0.637597	0.853106	14SM FR
	AM BAA-835	NC_010655.1	GXM23_RS03140	ribonuclease D	12.9333	0.245603	0.522831	0.469756	0.63853	0.853106	14SM FF
	AM BAA-835	NC_010655.1	GXM23_RS03040	hemolysin family protein	76.574	-0.121997	0.26012	-0.469002	0.639068	0.853106	14SM FR
	AM BAA-835	NC_010655.1	GXM23_RS04060	metallophosphoesterase	26.9944	0.182843	0.394933	0.462972	0.643384	0.857374	14SM FF
	AM BAA-835	NC_010655.1	GXM23_RS00970	O-antigen ligase family protein	504.786	-0.0735892	0.158957	-0.462951	0.6434	0.857374	14SM FR
	AM BAA-835	NC_010655.1	GXM23_RS10960	DedA family protein	901.48	-0.0869749	0.188119	-0.46234	0.643837	0.857374	14SM FR
	AM BAA-835	NC_010655.1	GXM23_RS00750	tRNA-Thr	55.4721	-0.180363	0.390659	-0.461688	0.644305	0.857374	14SM FR
	AM BAA-835	NC_010655.1	GXM23_RS03510	tRNA 2-thiouridine(34) synthase MnmA	54.809	-0.157707	0.341953	-0.461195	0.644659	0.857374	14SM FR
	AM BAA-835	NC_010655.1	GXM23_RS00875	DUF6056 family protein	274.933	0.0946166	0.205435	0.460568	0.645108	0.857374	14SM FF
	AM BAA-835	NC_010655.1	GXM23_RS05730	glycosyltransferase	3.12237	0.492907	1.07429	0.458821	0.646362	0.857374	14SM FF
	AM BAA-835	NC_010655.1	GXM23_RS05455	alpha/beta fold hydrolase	38.2989	-0.155604	0.339442	-0.458409	0.646658	0.857374	14SM FR
	AM BAA-835	NC_010655.1	GXM23_RS04525	23S ribosomal RNA	63.0443	0.217947	0.476072	0.457802	0.647094	0.857374	14SM FF
	AM BAA-835	NC_010655.1	GXM23_RS06620	30S ribosomal protein S9	1.68964	0.788933	1.72578	0.457145	0.647567	0.857374	14SM FF
	AM BAA-835	NC_010655.1	GXM23_RS04675	sulfatase-like hydrolase/transferase	136.78	-0.109559	0.239675	-0.457114	0.647589	0.857374	14SM FR
	AM BAA-835	NC_010655.1	GXM23_RS09195	AMP-binding protein	17.6864	-0.219528	0.480797	-0.456591	0.647965	0.857374	14SM FR
	AM BAA-835	NC_010655.1	GXM23_RS07200	hypothetical protein	113.36	-0.138232	0.303961	-0.454769	0.649276	0.858539	14SM FR
	AM BAA-835	NC_010655.1	GXM23_RS07305	hypothetical protein	326.301	-0.107594	0.238306	-0.451497	0.651631	0.860375	14SM FR
	AM BAA-835	NC_010655.1	GXM23_RS02610	RsmD family RNA methyltransferase	839.771	-0.0785409	0.174101	-0.451124	0.6519	0.860375	14SM FR
	AM BAA-835	NC_010655.1	GXM23_RS06520	tRNA-Ala	490.056	-0.111063	0.247495	-0.448747	0.653614	0.861995	14SM FR
	AM BAA-835	NC_010655.1	GXM23_RS02000	ATP-binding cassette domain-containing protein	42.1429	0.161369	0.360198	0.448001	0.654152	0.862057	14SM FF
	AM BAA-835	NC_010655.1	GXM23_RS06110	RHS repeat-associated core domain-containing protein	143.307	-0.184031	0.411255	-0.447486	0.654524	0.862057	14SM FR
	AM BAA-835	NC_010655.1	GXM23_RS04315	pyruvate:ferredoxin (flavodoxin) oxidoreductase	51.2869	-0.172173	0.3859	-0.44616	0.655481	0.862518	14SM FR
	AM BAA-835	NC_010655.1	GXM23_RS04655	anaerobic ribonucleoside-triphosphate reductase activating protein	138.295	-0.0928187	0.208349	-0.445498	0.65596	0.862518	14SM FR
	AM BAA-835	NC_010655.1	GXM23_RS08530	nickel pincer cofactor biosynthesis protein LarC	19.7307	0.222058	0.500998	0.44323	0.657599	0.863563	14SM FF
	AM BAA-835	NC_010655.1	GXM23_RS12275	sodium ion-translocating decarboxylase subunit beta	301.867	0.0986859	0.222811	0.442912	0.657829	0.863563	14SM FF
	AM BAA-835	NC_010655.1	GXM23_RS07565	hypothetical protein	46.6896	-0.13784	0.314752	-0.43793	0.661437	0.867637	14SM FR
	AM BAA-835	NC_010655.1	GXM23_RS09730	hypothetical protein	0.778865	-0.902414	2.06493	-0.43702	0.662097	NA	14SM FR
	AM BAA-835	NC_010655.1	GXM23_RS01730	50S ribosomal protein L3	302.031	0.110493	0.252853	0.436983	0.662124	0.867637	14SM FF
	AM BAA-835	NC_010655.1	GXM23_RS09390	dipeptidase	10.7975	0.279189	0.639909	0.436295	0.662623	0.867637	14SM FF
	AM BAA-835	NC_010655.1	GXM23_RS09015	amidohydrolase	162.18	-0.110388	0.253142	-0.43607	0.662786	0.867637	14SM FR
	AM BAA-835	NC_010655.1	GXM23_RS07440	hypothetical protein	121.34	0.111246	0.255578	0.435271	0.663366	0.867637	14SM FF
	AM BAA-835	NC_010655.1	GXM23_RS02690	YfhO family protein	94.9857	-0.141332	0.324876	-0.435034	0.663538	0.867637	14SM FR
	AM BAA-835	NC_010655.1	GXM23_RS04750	MBL fold metallo-hydrolase	17.0941	0.235005	0.542052	0.433546	0.664618	0.86848	14SM FF
	AM BAA-835	NC_010655.1	GXM23_RS05695	MFS transporter	16.9047	-0.195757	0.454796	-0.430429	0.666884	0.869859	14SM FR
	AM BAA-835	NC_010655.1	GXM23_RS08400	hypothetical protein	42.3381	-0.134418	0.31255	-0.430069	0.667145	0.869859	14SM FR
	AM BAA-835	NC_010655.1	GXM23_RS02705	biotin synthase BioB	140.261	-0.103725	0.242252	-0.428169	0.668528	0.869859	14SM FR
	AM BAA-835	NC_010655.1	GXM23_RS01770	sigma-54 dependent transcriptional regulator	397.039	0.0795455	0.185808	0.428106	0.668574	0.869859	14SM FF
	AM BAA-835	NC_010655.1	GXM23_RS10795	DEAD/DEAH box helicase	403.977	-0.0734072	0.171503	-0.428022	0.668635	0.869859	14SM FR
	AM BAA-835	NC_010655.1	GXM23_RS06590	tRNA-Ser	10.3041	0.343859	0.803377	0.428018	0.668638	0.869859	14SM FF
	AM BAA-835	NC_010655.1	GXM23_RS09095	RidA family protein	54.6834	0.158462	0.370322	0.427904	0.668721	0.869859	14SM FF
	AM BAA-835	NC_010655.1	GXM23_RS07115	PEP-CTERM sorting domain-containing protein	2.57647	0.588599	1.37957	0.426653	0.669632	0.870191	14SM FF
	AM BAA-835	NC_010655.1	GXM23_RS08965	cobamide remodeling phosphodiesterase CbiR	61.5963	0.126055	0.296624	0.424965	0.670862	0.870191	14SM FF
	AM BAA-835	NC_010655.1	GXM23_RS02140	sugar O-acetyltransferase	194.856	0.102435	0.241271	0.424565	0.671154	0.870191	14SM FF
	AM BAA-835	NC_010655.1	GXM23_RS08065	50S ribosomal protein L17	41.1829	-0.172964	0.409831	-0.422039	0.672997	0.870564	14SM FR
	AM BAA-835	NC_010655.1	GXM23_RS10400	aminotransferase class IV	7.04193	-0.321867	0.763451	-0.421594	0.673321	0.870564	14SM FR
	AM BAA-835	NC_010655.1	GXM23_RS07845	phytoene/squalene synthase family protein	203.438	0.115939	0.275375	0.421025	0.673737	0.870564	14SM FF
	AM BAA-835	NC_010655.1	GXM23_RS04130	tRNA-Tyr	107.737	-0.102622	0.243909	-0.420738	0.673946	0.870564	14SM FR
	AM BAA-835	NC_010655.1	GXM23_RS07215	winged helix-turn-helix domain-containing protein	103.71	-0.105639	0.251164	-0.420599	0.674048	0.870564	14SM FR
	AM BAA-835	NC_010655.1	GXM23_RS05830	carbohydrate porin	4.47663	-0.357804	0.85072	-0.420589	0.674055	0.870564	14SM FR
	AM BAA-835	NC_010655.1	GXM23_RS08630	putative Na+/H+ antiporter	94.8761	-0.108691	0.25883	-0.419934	0.674533	0.870619	14SM FR
	AM BAA-835	NC_010655.1	GXM23_RS09635	carboxymuconolactone decarboxylase family protein	451.454	-0.115886	0.277717	-0.41728	0.676473	0.872559	14SM FR
	AM BAA-835	NC_010655.1	GXM23_RS08285	Cof-type HAD-IIB family hydrolase	328.821	0.0897093	0.216136	0.41506	0.678098	0.87409	14SM FF
	AM BAA-835	NC_010655.1	GXM23_RS08805	beta-phosphoglucomutase family hydrolase	275.925	-0.0813143	0.19688	-0.413016	0.679595	0.874765	14SM FR
	AM BAA-835	NC_010655.1	GXM23_RS03625	3-isopropylmalate dehydratase small subunit	74.5379	0.123787	0.299991	0.412636	0.679873	0.874765	14SM FF
	AM BAA-835	NC_010655.1	GXM23_RS00315	metal ABC transporter substrate-binding protein	102.64	-0.114576	0.277725	-0.412552	0.679935	0.874765	14SM FR
	AM BAA-835	NC_010655.1	GXM23_RS02945	hypothetical protein	7.78524	-0.300605	0.733591	-0.409772	0.681973	0.876823	14SM FR
	AM BAA-835	NC_010655.1	GXM23_RS01890	hypothetical protein	50.0291	0.134061	0.328554	0.408035	0.683248	0.877897	14SM FF
	AM BAA-835	NC_010655.1	GXM23_RS10745	hydroxyethylthiazole kinase	255.66	-0.0846355	0.208378	-0.406162	0.684623	0.878706	14SM FR
	AM BAA-835	NC_010655.1	GXM23_RS01585	NUDIX domain-containing protein	98.2878	-0.123517	0.304243	-0.40598	0.684757	0.878706	14SM FR
	AM BAA-835	NC_010655.1	GXM23_RS05080	glycosyltransferase	0.974151	-0.88586	2.19926	-0.402799	0.687096	0.881141	14SM FR
	AM BAA-835	NC_010655.1	GXM23_RS05465	hypothetical protein	174.818	-0.0830893	0.207774	-0.399903	0.689228	0.881612	14SM FR
	AM BAA-835	NC_010655.1	GXM23_RS10825	efflux RND transporter periplasmic adaptor subunit	16.937	0.256131	0.643167	0.398235	0.690457	0.882564	14SM FF
	AM BAA-835	NC_010655.1	GXM23_RS08160	Lipoate-protein ligase A-like protein	415.717	0.090772	0.228543	0.397177	0.691237	0.882564	14SM FF
	AM BAA-835	NC_010655.1	GXM23_RS04840	zinc metallopeptidase	85.8051	0.114398	0.28842	0.396635	0.691637	0.882564	14SM FF
	AM BAA-835	NC_010655.1	GXM23_RS02090	quinone-dependent dihydroorotate dehydrogenase	10.988	-0.260637	0.657353	-0.396495	0.69174	0.882564	14SM FR
	AM BAA-835	NC_010655.1	GXM23_RS04240	FAD-dependent oxidoreductase	0.0341539	-1.39683	3.53174	-0.395507	0.692469	NA	14SM FR
	AM BAA-835	NC_010655.1	GXM23_RS06755	trehalase family glycosidase	0.0341539	-1.39683	3.53174	-0.395507	0.692469	NA	14SM FR
	AM BAA-835	NC_010655.1	GXM23_RS07280	DUF1778 domain-containing protein	0.0341539	-1.39683	3.53174	-0.395507	0.692469	NA	14SM FR
	AM BAA-835	NC_010655.1	GXM23_RS04760	MmcQ/YjbR family DNA-binding protein	311.048	0.0725825	0.183678	0.39516	0.692724	0.883257	14SM FF
	AM BAA-835	NC_010655.1	GXM23_RS08215	tryptophan synthase subunit alpha	162.277	-0.0833653	0.212212	-0.39284	0.694438	0.883809	14SM FR
	AM BAA-835	NC_010655.1	GXM23_RS09575	S24 family peptidase	37.016	0.126457	0.322594	0.392001	0.695058	0.883809	14SM FF
	AM BAA-835	NC_010655.1	GXM23_RS00300	single-stranded-DNA-specific exonuclease RecJ	22.9967	0.178295	0.455697	0.391258	0.695606	0.883809	14SM FF
	AM BAA-835	NC_010655.1	GXM23_RS08930	sialate O-acetylesterase	75.1697	0.122339	0.312838	0.391061	0.695752	0.883809	14SM FF
	AM BAA-835	NC_010655.1	GXM23_RS06490	Gfo/Idh/MocA family oxidoreductase	127.515	-0.141241	0.361248	-0.390981	0.695811	0.883809	14SM FR
	AM BAA-835	NC_010655.1	GXM23_RS03240	lysophospholipid acyltransferase family protein	19.8362	-0.177378	0.454596	-0.390189	0.696397	0.88389	14SM FR
	AM BAA-835	NC_010655.1	GXM23_RS02245	UDP-3-O-(3-hydroxymyristoyl)glucosamine N-acyltransferase	132.499	-0.08662	0.222537	-0.389238	0.6971	0.88389	14SM FR
	AM BAA-835	NC_010655.1	GXM23_RS00920	ABC transporter permease	44.0398	0.156584	0.402426	0.389099	0.697203	0.88389	14SM FF
	AM BAA-835	NC_010655.1	GXM23_RS05635	trigger factor	183.099	0.0788873	0.203214	0.388198	0.697869	0.884174	14SM FF
	AM BAA-835	NC_010655.1	GXM23_RS10225	PfkB family carbohydrate kinase	39.1411	-0.135788	0.350495	-0.387419	0.698446	0.884231	14SM FR
	AM BAA-835	NC_010655.1	GXM23_RS10500	thioredoxin domain-containing protein	524.565	-0.138002	0.356648	-0.386941	0.6988	0.884231	14SM FR
	AM BAA-835	NC_010655.1	GXM23_RS03340	DNA-deoxyinosine glycosylase	91.8485	0.129359	0.335238	0.385872	0.699591	0.884431	14SM FF
	AM BAA-835	NC_010655.1	GXM23_RS01990	hypothetical protein	71.8183	-0.102626	0.266193	-0.385533	0.699842	0.884431	14SM FR
	AM BAA-835	NC_010655.1	GXM23_RS10850	pyruvate carboxylase subunit B	0.0977287	-1.35382	3.5307	-0.383443	0.701391	NA	14SM FR
	AM BAA-835	NC_010655.1	GXM23_RS05715	metalloregulator ArsR/SmtB family transcription factor	0.069782	-1.35382	3.5307	-0.383443	0.701391	NA	14SM FR
	AM BAA-835	NC_010655.1	GXM23_RS06980	ABC transporter permease subunit	0.069782	-1.35382	3.5307	-0.383443	0.701391	NA	14SM FR
	AM BAA-835	NC_010655.1	GXM23_RS09560	tRNA-Gly	0.069782	-1.35382	3.5307	-0.383443	0.701391	NA	14SM FR
	AM BAA-835	NC_010655.1	GXM23_RS01195	ubiquinone-dependent pyruvate dehydrogenase	629.32	0.0680145	0.177749	0.382644	0.701984	0.885737	14SM FF
	AM BAA-835	NC_010655.1	GXM23_RS02530	sigma-70 family RNA polymerase sigma factor	5.96095	0.340874	0.892797	0.381804	0.702607	0.885737	14SM FF
	AM BAA-835	NC_010655.1	GXM23_RS03315	16S rRNA (cytidine(1402)-2'-O)-methyltransferase	124.782	-0.103127	0.270145	-0.381746	0.702649	0.885737	14SM FR
	AM BAA-835	NC_010655.1	GXM23_RS09740	hypothetical protein	135.463	-0.110648	0.290696	-0.380631	0.703477	0.886011	14SM FR
	AM BAA-835	NC_010655.1	GXM23_RS12225	glycosyltransferase	1.29945	-0.560071	1.48268	-0.377743	0.705622	0.886011	14SM FR
	AM BAA-835	NC_010655.1	GXM23_RS04630	alpha-galactosidase	86.3721	0.0986874	0.262598	0.375812	0.707057	0.886011	14SM FF
	AM BAA-835	NC_010655.1	GXM23_RS04865	hypothetical protein	12.7911	0.196478	0.523561	0.375272	0.707459	0.886011	14SM FF
	AM BAA-835	NC_010655.1	GXM23_RS09920	metallophosphoesterase family protein	9.0388	-0.250779	0.668371	-0.37521	0.707504	0.886011	14SM FR
	AM BAA-835	NC_010655.1	GXM23_RS03860	cation diffusion facilitator family transporter	14.7368	0.191333	0.509991	0.375169	0.707535	0.886011	14SM FF
	AM BAA-835	NC_010655.1	GXM23_RS09350	alpha amylase C-terminal domain-containing protein	201.495	-0.075317	0.201244	-0.374257	0.708213	0.886011	14SM FR
	AM BAA-835	NC_010655.1	GXM23_RS09100	tRNA-Leu	58.826	0.125838	0.33712	0.373274	0.708945	0.886011	14SM FF
	AM BAA-835	NC_010655.1	GXM23_RS02560	M23 family metallopeptidase	69.6249	0.108223	0.290168	0.372966	0.709174	0.886011	14SM FF
	AM BAA-835	NC_010655.1	GXM23_RS02505	sialate O-acetylesterase	59.9642	-0.144165	0.387519	-0.372021	0.709877	0.886011	14SM FR
	AM BAA-835	NC_010655.1	GXM23_RS00380	fumarylacetoacetate hydrolase family protein	89.8476	-0.114972	0.309142	-0.371907	0.709962	0.886011	14SM FR
	AM BAA-835	NC_010655.1	GXM23_RS05685	hypothetical protein	178.882	-0.0733433	0.197226	-0.371874	0.709987	0.886011	14SM FR
	AM BAA-835	NC_010655.1	GXM23_RS04940	VacB/RNase II family 3'-5' exoribonuclease	258.642	-0.0799387	0.215153	-0.371544	0.710232	0.886011	14SM FR
	AM BAA-835	NC_010655.1	GXM23_RS09450	aminotransferase class I/II-fold pyridoxal phosphate-dependent enzyme	82.8967	0.0948777	0.255575	0.371233	0.710464	0.886011	14SM FF
	AM BAA-835	NC_010655.1	GXM23_RS10060	dTMP kinase	856.866	0.056963	0.153474	0.371157	0.71052	0.886011	14SM FF
	AM BAA-835	NC_010655.1	GXM23_RS06195	MerR family transcriptional regulator	87.4575	0.0920627	0.248074	0.37111	0.710556	0.886011	14SM FF
	AM BAA-835	NC_010655.1	GXM23_RS10395	AGE family epimerase/isomerase	177.366	0.090135	0.243137	0.370716	0.710849	0.886011	14SM FF
	AM BAA-835	NC_010655.1	GXM23_RS06080	hypothetical protein	159.669	0.0749323	0.203195	0.368771	0.712299	0.887189	14SM FF
	AM BAA-835	NC_010655.1	GXM23_RS00740	transposase	27.2744	0.178665	0.485165	0.368257	0.712682	0.887189	14SM FF
	AM BAA-835	NC_010655.1	GXM23_RS03030	YraN family protein	61.0831	-0.104554	0.285139	-0.366676	0.71386	0.888103	14SM FR
	AM BAA-835	NC_010655.1	GXM23_RS07575	type I glyceraldehyde-3-phosphate dehydrogenase	31.4111	-0.161831	0.44335	-0.365018	0.715098	0.889089	14SM FR
	AM BAA-835	NC_010655.1	GXM23_RS03635	trypsin-like peptidase domain-containing protein	37.5358	0.115048	0.317726	0.3621	0.717278	0.889393	14SM FF
	AM BAA-835	NC_010655.1	GXM23_RS05480	GDSL-type esterase/lipase family protein	3.6484	-0.421055	1.1638	-0.361794	0.717506	0.889393	14SM FR
	AM BAA-835	NC_010655.1	GXM23_RS08365	DMT family transporter	112.932	0.0841555	0.23266	0.36171	0.717569	0.889393	14SM FF
	AM BAA-835	NC_010655.1	GXM23_RS08470	type II secretion system F family protein	20.7081	-0.159101	0.443145	-0.359027	0.719575	0.890125	14SM FR
	AM BAA-835	NC_010655.1	GXM23_RS02330	hypothetical protein	471.197	-0.0608216	0.169536	-0.358754	0.719779	0.890125	14SM FR
	AM BAA-835	NC_010655.1	GXM23_RS09355	PEGA domain-containing protein	61.2185	0.0946045	0.264211	0.358064	0.720295	0.890125	14SM FF
	AM BAA-835	NC_010655.1	GXM23_RS08960	bifunctional adenosylcobinamide kinase/adenosylcobinamide-phosphate guanylyltransferase	63.9325	-0.107947	0.301575	-0.357943	0.720386	0.890125	14SM FR
	AM BAA-835	NC_010655.1	GXM23_RS08110	MFS transporter	97.146	0.0959772	0.268701	0.35719	0.720949	0.89027	14SM FF
	AM BAA-835	NC_010655.1	GXM23_RS09245	porphobilinogen synthase	80.0935	0.0959217	0.269292	0.356199	0.721691	0.890318	14SM FF
	AM BAA-835	NC_010655.1	GXM23_RS02850	hypothetical protein	86.2207	0.0848419	0.238398	0.355883	0.721928	0.890318	14SM FF
	AM BAA-835	NC_010655.1	GXM23_RS10685	potassium channel family protein	679.241	0.0732939	0.206424	0.355064	0.722541	0.890318	14SM FF
	AM BAA-835	NC_010655.1	GXM23_RS05845	ferrous iron transport protein A	11.8089	0.215954	0.608736	0.354759	0.72277	0.890318	14SM FF
	AM BAA-835	NC_010655.1	GXM23_RS00040	DUF4340 domain-containing protein	75.244	0.114919	0.325011	0.353585	0.72365	0.890852	14SM FF
	AM BAA-835	NC_010655.1	GXM23_RS00495	hypothetical protein	23.6377	-0.183221	0.521434	-0.351379	0.725304	0.891856	14SM FR
	AM BAA-835	NC_010655.1	GXM23_RS02300	30S ribosomal protein S21	165.097	0.102204	0.290926	0.351306	0.725359	0.891856	14SM FF
	AM BAA-835	NC_010655.1	GXM23_RS05645	cell division protein ZapB	76.9511	-0.111754	0.322394	-0.346639	0.728863	0.892643	14SM FR
	AM BAA-835	NC_010655.1	GXM23_RS09115	alkaline phosphatase family protein	11.4339	-0.185016	0.535165	-0.345717	0.729556	0.892643	14SM FR
	AM BAA-835	NC_010655.1	GXM23_RS03090	hypothetical protein	44.7037	0.11204	0.324302	0.345479	0.729734	0.892643	14SM FF
	AM BAA-835	NC_010655.1	GXM23_RS08905	beta-N-acetylhexosaminidase	22.4577	0.145539	0.421728	0.3451	0.730019	0.892643	14SM FF
	AM BAA-835	NC_010655.1	GXM23_RS07055	UMP kinase	13.7185	-0.167387	0.487396	-0.34343	0.731275	0.893631	14SM FR
	AM BAA-835	NC_010655.1	GXM23_RS03935	methylated-DNA--[protein]-cysteine S-methyltransferase	1.22904	0.608589	1.77922	0.342054	0.73231	0.89406	14SM FF
	AM BAA-835	NC_010655.1	GXM23_RS09805	sigma-70 family RNA polymerase sigma factor	2.18376	-1.04396	3.06533	-0.340569	0.733428	0.894621	14SM FR
	AM BAA-835	NC_010655.1	GXM23_RS04920	MFS transporter	86.2287	0.112237	0.330212	0.339895	0.733936	0.894694	14SM FF
	AM BAA-835	NC_010655.1	GXM23_RS03970	hypothetical protein	70.1526	0.0978442	0.289272	0.338243	0.73518	0.894889	14SM FF
	AM BAA-835	NC_010655.1	GXM23_RS01360	tRNA (guanosine(37)-N1)-methyltransferase TrmD	33.4201	0.176812	0.523175	0.337959	0.735394	0.894889	14SM FF
	AM BAA-835	NC_010655.1	GXM23_RS05595	transcription termination/antitermination protein NusG	46.5319	-0.140802	0.417394	-0.337335	0.735864	0.894889	14SM FR
	AM BAA-835	NC_010655.1	GXM23_RS02715	YdeI/OmpD-associated family protein	572.861	0.0634206	0.188718	0.336061	0.736825	0.895485	14SM FF
	AM BAA-835	NC_010655.1	GXM23_RS04635	TrkA C-terminal domain-containing protein	55.6989	-0.138268	0.41326	-0.334578	0.737943	0.895533	14SM FR
	AM BAA-835	NC_010655.1	GXM23_RS10475	threonine/serine exporter family protein	1.15612	-0.582276	1.74344	-0.333981	0.738394	0.895533	14SM FR
	AM BAA-835	NC_010655.1	GXM23_RS02010	hypothetical protein	842.616	0.0757008	0.227416	0.332874	0.739229	0.895533	14SM FF
	AM BAA-835	NC_010655.1	GXM23_RS08265	GDSL-type esterase/lipase family protein	20.3728	-0.149596	0.450741	-0.33189	0.739972	0.895533	14SM FR
	AM BAA-835	NC_010655.1	GXM23_RS09285	pantetheine-phosphate adenylyltransferase	90.0677	-0.128547	0.387365	-0.33185	0.740003	0.895533	14SM FR
	AM BAA-835	NC_010655.1	GXM23_RS08705	ribose 5-phosphate isomerase B	2.08291	0.457426	1.38394	0.330524	0.741004	0.896202	14SM FF
	AM BAA-835	NC_010655.1	GXM23_RS03980	RHS repeat-associated core domain-containing protein	62.9022	-0.15528	0.471699	-0.329194	0.742009	0.896875	14SM FR
	AM BAA-835	NC_010655.1	GXM23_RS00520	DNA mismatch repair endonuclease MutL	317.539	0.0769037	0.234748	0.3276	0.743214	0.896993	14SM FF
	AM BAA-835	NC_010655.1	GXM23_RS03405	M60 family metallopeptidase	17.9481	-0.175082	0.535443	-0.326985	0.743679	0.896993	14SM FR
	AM BAA-835	NC_010655.1	GXM23_RS05605	tRNA-Trp	124.401	0.0902545	0.27627	0.326689	0.743903	0.896993	14SM FF
	AM BAA-835	NC_010655.1	GXM23_RS00470	SUMF1/EgtB/PvdO family nonheme iron enzyme	16.8885	-0.157456	0.484325	-0.325104	0.745103	0.897898	14SM FR
	AM BAA-835	NC_010655.1	GXM23_RS05540	thioredoxin fold domain-containing protein	31.7557	0.128182	0.396957	0.322911	0.746762	0.898521	14SM FF
	AM BAA-835	NC_010655.1	GXM23_RS08140	site-specific DNA-methyltransferase	12.0207	0.182364	0.566825	0.321728	0.747658	0.898521	14SM FF
	AM BAA-835	NC_010655.1	GXM23_RS00935	DUF883 C-terminal domain-containing protein	63.2571	-0.107824	0.336313	-0.320607	0.748508	0.898521	14SM FR
	AM BAA-835	NC_010655.1	GXM23_RS00125	PhzF family phenazine biosynthesis protein	352.832	-0.0784707	0.244814	-0.320532	0.748565	0.898521	14SM FR
	AM BAA-835	NC_010655.1	GXM23_RS02615	hypothetical protein	123.27	-0.0881616	0.276046	-0.319373	0.749444	0.898521	14SM FR
	AM BAA-835	NC_010655.1	GXM23_RS04755	WecB/TagA/CpsF family glycosyltransferase	198.607	0.0604615	0.18944	0.319159	0.749606	0.898521	14SM FF
	AM BAA-835	NC_010655.1	GXM23_RS07460	hydrogenase nickel incorporation protein HypB	339.903	0.0735702	0.230798	0.318764	0.749905	0.898521	14SM FF
	AM BAA-835	NC_010655.1	GXM23_RS07935	ATP-dependent 6-phosphofructokinase	11.576	-0.193824	0.60823	-0.318669	0.749977	0.898521	14SM FR
	AM BAA-835	NC_010655.1	GXM23_RS00845	alpha-L-fucosidase	378.265	0.0692726	0.217912	0.317892	0.750567	0.898521	14SM FF
	AM BAA-835	NC_010655.1	GXM23_RS09930	DUF2075 domain-containing protein	1.65398	-0.483473	1.52937	-0.316125	0.751908	0.899588	14SM FR
	AM BAA-835	NC_010655.1	GXM23_RS07275	phage antirepressor	6.80445	-0.309794	0.982047	-0.315457	0.752415	0.899655	14SM FR
	AM BAA-835	NC_010655.1	GXM23_RS03560	UDP-N-acetylmuramoyl-tripeptide--D-alanyl-D-alanine ligase	166.092	-0.0630109	0.200292	-0.314596	0.753069	0.899899	14SM FR
	AM BAA-835	NC_010655.1	GXM23_RS08180	hypothetical protein	265.246	-0.072405	0.23181	-0.312346	0.754777	0.901402	14SM FR
	AM BAA-835	NC_010655.1	GXM23_RS09925	hypothetical protein	43.9769	-0.122029	0.392461	-0.310934	0.755851	0.902144	14SM FR
	AM BAA-835	NC_010655.1	GXM23_RS01320	alpha-glucan family phosphorylase	2180.71	-0.102578	0.333331	-0.307735	0.758284	0.903663	14SM FR
	AM BAA-835	NC_010655.1	GXM23_RS05405	helix-turn-helix domain-containing protein	31.7872	0.111776	0.363221	0.307734	0.758284	0.903663	14SM FF
	AM BAA-835	NC_010655.1	GXM23_RS00360	hypothetical protein	298.982	-0.0568483	0.184886	-0.307478	0.75848	0.903663	14SM FR
	AM BAA-835	NC_010655.1	GXM23_RS08000	1,4-dihydroxy-2-naphthoate octaprenyltransferase	20.5417	-0.174185	0.572313	-0.304353	0.760859	0.905126	14SM FR
	AM BAA-835	NC_010655.1	GXM23_RS06390	helicase C-terminal domain-containing protein	295.526	0.0677423	0.22578	0.300036	0.76415	0.908252	14SM FF
	AM BAA-835	NC_010655.1	GXM23_RS02455	redox-regulated ATPase YchF	12.0988	-0.159182	0.535805	-0.29709	0.766398	0.910382	14SM FR
	AM BAA-835	NC_010655.1	GXM23_RS10250	apolipoprotein N-acyltransferase	13.7869	0.208357	0.704748	0.295647	0.7675	0.910768	14SM FF
	AM BAA-835	NC_010655.1	GXM23_RS09485	VWA domain-containing protein	16.5607	-0.145953	0.493968	-0.295471	0.767634	0.910768	14SM FR
	AM BAA-835	NC_010655.1	GXM23_RS02520	phosphoribosylformylglycinamidine cyclo-ligase	18.623	-0.169535	0.575587	-0.294542	0.768344	0.910994	14SM FR
	AM BAA-835	NC_010655.1	GXM23_RS01525	hypothetical protein	126.895	-0.0823186	0.279969	-0.294028	0.768737	0.910994	14SM FR
	AM BAA-835	NC_010655.1	GXM23_RS12340	preprotein translocase subunit SecG	31.7386	-0.112375	0.386107	-0.291046	0.771016	0.91227	14SM FR
	AM BAA-835	NC_010655.1	GXM23_RS04545	transcriptional regulator NrdR	91.2606	0.0874182	0.300885	0.290537	0.771406	0.91227	14SM FF
	AM BAA-835	NC_010655.1	GXM23_RS10670	MFS transporter	146.234	0.0808939	0.278497	0.290466	0.77146	0.91227	14SM FF
	AM BAA-835	NC_010655.1	GXM23_RS03530	MBL fold metallo-hydrolase	42.2892	-0.0932808	0.321402	-0.290231	0.77164	0.91227	14SM FR
	AM BAA-835	NC_010655.1	GXM23_RS07780	PEP-CTERM sorting domain-containing protein	21.474	-0.125354	0.434604	-0.288433	0.773015	0.912573	14SM FR
	AM BAA-835	NC_010655.1	GXM23_RS09685	family 20 glycosylhydrolase	10.4126	0.190569	0.660901	0.288348	0.773081	0.912573	14SM FF
	AM BAA-835	NC_010655.1	GXM23_RS04610	hypothetical protein	3.7382	0.285861	0.992814	0.28793	0.773401	0.912573	14SM FF
	AM BAA-835	NC_010655.1	GXM23_RS07700	NPCBM/NEW2 domain-containing protein	163.558	-0.0713876	0.248298	-0.287508	0.773723	0.912573	14SM FR
	AM BAA-835	NC_010655.1	GXM23_RS10835	dihydrofolate reductase	159.901	-0.0787688	0.275906	-0.285492	0.775268	0.913855	14SM FR
	AM BAA-835	NC_010655.1	GXM23_RS03930	glycoside hydrolase family 16 protein	14.2317	-0.154356	0.547342	-0.282009	0.777936	0.915102	14SM FR
	AM BAA-835	NC_010655.1	GXM23_RS01795	recombination protein O N-terminal domain-containing protein	55.8268	0.0892213	0.31691	0.281535	0.7783	0.915102	14SM FF
	AM BAA-835	NC_010655.1	GXM23_RS10820	MarR family transcriptional regulator	72.1398	0.0908327	0.323213	0.28103	0.778687	0.915102	14SM FF
	AM BAA-835	NC_010655.1	GXM23_RS10955	lipid-A-disaccharide synthase	53.198	0.0948492	0.337506	0.281029	0.778688	0.915102	14SM FF
	AM BAA-835	NC_010655.1	GXM23_RS06470	hypothetical protein	141.207	-0.0592563	0.212335	-0.27907	0.780191	0.915102	14SM FR
	AM BAA-835	NC_010655.1	GXM23_RS02860	HesA/MoeB/ThiF family protein	216.201	0.0523521	0.187976	0.278504	0.780625	0.915102	14SM FF
	AM BAA-835	NC_010655.1	GXM23_RS04900	hypothetical protein	138.054	0.0798579	0.28957	0.275781	0.782716	0.915102	14SM FF
	AM BAA-835	NC_010655.1	GXM23_RS05855	cytochrome c peroxidase	9.03336	0.195499	0.713328	0.274067	0.784033	0.915102	14SM FF
	AM BAA-835	NC_010655.1	GXM23_RS03895	APC family permease	46.9382	-0.112459	0.410769	-0.273778	0.784255	0.915102	14SM FR
	AM BAA-835	NC_010655.1	GXM23_RS08875	porin family protein	21.386	-0.118638	0.435402	-0.27248	0.785253	0.915102	14SM FR
	AM BAA-835	NC_010655.1	GXM23_RS05470	hypothetical protein	32.0968	0.108888	0.399716	0.272412	0.785305	0.915102	14SM FF
	AM BAA-835	NC_010655.1	GXM23_RS04600	tRNA (N6-isopentenyl adenosine(37)-C2)-methylthiotransferase MiaB	9.855	0.17988	0.660404	0.272378	0.785331	0.915102	14SM FF
	AM BAA-835	NC_010655.1	GXM23_RS05955	response regulator transcription factor	29.7064	0.117653	0.432747	0.271874	0.785719	0.915102	14SM FF
	AM BAA-835	NC_010655.1	GXM23_RS04345	potassium transporter TrkG	232.222	-0.0690459	0.254255	-0.271562	0.785959	0.915102	14SM FR
	AM BAA-835	NC_010655.1	GXM23_RS10520	adenosylcobalamin-dependent ribonucleoside-diphosphate reductase	1.92091	-0.402289	1.48192	-0.271465	0.786034	0.915102	14SM FR
	AM BAA-835	NC_010655.1	GXM23_RS04080	ADP-glyceromanno-heptose 6-epimerase	65.25	0.0692054	0.25508	0.271309	0.786153	0.915102	14SM FF
	AM BAA-835	NC_010655.1	GXM23_RS01580	tRNA (guanosine(46)-N7)-methyltransferase TrmB	182.792	0.0836442	0.308401	0.271219	0.786223	0.915102	14SM FF
	AM BAA-835	NC_010655.1	GXM23_RS04930	cob(I)yrinic acid a,c-diamide adenosyltransferase	176.187	-0.0554633	0.205269	-0.270198	0.787008	0.915102	14SM FR
	AM BAA-835	NC_010655.1	GXM23_RS08485	tRNA dihydrouridine synthase DusB	41.5977	-0.106297	0.39364	-0.270036	0.787132	0.915102	14SM FR
	AM BAA-835	NC_010655.1	GXM23_RS07660	tRNA-Phe	193.132	-0.0716729	0.26706	-0.268378	0.788409	0.915102	14SM FR
	AM BAA-835	NC_010655.1	GXM23_RS07475	hydrogenase formation protein HypD	54.3837	0.0806683	0.300808	0.268172	0.788567	0.915102	14SM FF
	AM BAA-835	NC_010655.1	GXM23_RS09105	ElyC/SanA/YdcF family protein	9.05116	0.170708	0.63735	0.267841	0.788822	0.915102	14SM FF
	AM BAA-835	NC_010655.1	GXM23_RS07150	hypothetical protein	0.415981	-0.86064	3.2139	-0.267787	0.788864	NA	14SM FR
	AM BAA-835	NC_010655.1	GXM23_RS05055	polyphosphate kinase 1	1045.92	-0.0465781	0.174212	-0.267365	0.789188	0.915102	14SM FR
	AM BAA-835	NC_010655.1	GXM23_RS06615	50S ribosomal protein L13	0.0683078	-0.939754	3.52183	-0.266837	0.789595	NA	14SM FR
	AM BAA-835	NC_010655.1	GXM23_RS09305	methyltransferase domain-containing protein	51.1388	-0.0850819	0.31915	-0.266589	0.789785	0.915102	14SM FR
	AM BAA-835	NC_010655.1	GXM23_RS04925	hypothetical protein	88.3193	0.0813795	0.305367	0.266497	0.789856	0.915102	14SM FF
	AM BAA-835	NC_010655.1	GXM23_RS09645	amidohydrolase family protein	46.2447	-0.0929816	0.349435	-0.266091	0.790169	0.915102	14SM FR
	AM BAA-835	NC_010655.1	GXM23_RS07155	hypothetical protein	687.495	-0.0453144	0.170982	-0.265025	0.790991	0.915102	14SM FR
	AM BAA-835	NC_010655.1	GXM23_RS03960	hypothetical protein	131.373	-0.061287	0.231627	-0.264593	0.791323	0.915102	14SM FR
	AM BAA-835	NC_010655.1	GXM23_RS01480	thioredoxin-like domain-containing protein	15.9787	0.143932	0.544644	0.264268	0.791574	0.915102	14SM FF
	AM BAA-835	NC_010655.1	GXM23_RS09460	YdcF family protein	27.2085	0.101243	0.38515	0.262866	0.792654	0.915102	14SM FF
	AM BAA-835	NC_010655.1	GXM23_RS05620	tRNA (adenosine(37)-N6)-threonylcarbamoyltransferase complex transferase subunit TsaD	171	0.0536069	0.204814	0.261734	0.793526	0.915102	14SM FF
	AM BAA-835	NC_010655.1	GXM23_RS02700	arylsulfatase	395.131	-0.0526747	0.201455	-0.261471	0.793729	0.915102	14SM FR
	AM BAA-835	NC_010655.1	GXM23_RS03645	3-dehydroquinate synthase	120.012	0.0682708	0.264525	0.258088	0.796339	0.917581	14SM FF
	AM BAA-835	NC_010655.1	GXM23_RS05345	hypothetical protein	96.1833	0.0698949	0.274688	0.254451	0.799147	0.919859	14SM FF
	AM BAA-835	NC_010655.1	GXM23_RS08635	riboflavin synthase	24.6745	0.103059	0.406416	0.25358	0.79982	0.919859	14SM FF
	AM BAA-835	NC_010655.1	GXM23_RS06445	holo-ACP synthase	57.724	0.0900684	0.356541	0.252617	0.800564	0.919859	14SM FF
	AM BAA-835	NC_010655.1	GXM23_RS03200	tRNA-Asp	539.974	0.0475981	0.188569	0.252418	0.800718	0.919859	14SM FF
	AM BAA-835	NC_010655.1	GXM23_RS04935	cupin domain-containing protein	39.8417	-0.0838083	0.333175	-0.251545	0.801393	0.919859	14SM FR
	AM BAA-835	NC_010655.1	GXM23_RS10740	thiamine phosphate synthase	41.1878	-0.0878895	0.34961	-0.251393	0.80151	0.919859	14SM FR
	AM BAA-835	NC_010655.1	GXM23_RS03915	class II fructose-bisphosphate aldolase	2.38644	-0.391743	1.56431	-0.250425	0.802259	0.919859	14SM FR
	AM BAA-835	NC_010655.1	GXM23_RS00045	Nif3-like dinuclear metal center hexameric protein	42.2779	0.0869461	0.347758	0.250019	0.802573	0.919859	14SM FF
	AM BAA-835	NC_010655.1	GXM23_RS08820	phosphatidylserine decarboxylase	18.7294	0.108725	0.43562	0.249586	0.802907	0.919859	14SM FF
	AM BAA-835	NC_010655.1	GXM23_RS09190	exodeoxyribonuclease VII large subunit	15.1481	0.114449	0.467625	0.244746	0.806653	0.923077	14SM FF
	AM BAA-835	NC_010655.1	GXM23_RS10980	thioredoxin family protein	377.124	0.0426059	0.174545	0.244097	0.807155	0.923123	14SM FF
	AM BAA-835	NC_010655.1	GXM23_RS02630	hypothetical protein	13.3986	0.199462	0.822124	0.242618	0.808301	0.923905	14SM FF
	AM BAA-835	NC_010655.1	GXM23_RS04500	ATP-dependent chaperone ClpB	364.708	0.0421807	0.174842	0.24125	0.809361	0.924006	14SM FF
	AM BAA-835	NC_010655.1	GXM23_RS10110	3-phosphoshikimate 1-carboxyvinyltransferase	68.2582	-0.0835251	0.346812	-0.240837	0.809682	0.924006	14SM FR
	AM BAA-835	NC_010655.1	GXM23_RS09915	ABC transporter permease	9.03079	0.180102	0.748202	0.240713	0.809777	0.924006	14SM FF
	AM BAA-835	NC_010655.1	GXM23_RS02550	flavoprotein	2.49777	-0.312829	1.30441	-0.239823	0.810467	0.924266	14SM FR
	AM BAA-835	NC_010655.1	GXM23_RS02250	ABC transporter permease	65.5952	-0.0924321	0.386995	-0.238846	0.811225	0.924311	14SM FR
	AM BAA-835	NC_010655.1	GXM23_RS10435	Cys-tRNA(Pro) deacylase	123.817	-0.073218	0.306892	-0.238579	0.811432	0.924311	14SM FR
	AM BAA-835	NC_010655.1	GXM23_RS04955	DUF3656 domain-containing protein	30.9963	0.108452	0.458987	0.236287	0.81321	0.925281	14SM FF
	AM BAA-835	NC_010655.1	GXM23_RS05740	hypothetical protein	6.92603	0.175381	0.748941	0.234172	0.814852	0.926621	14SM FF
	AM BAA-835	NC_010655.1	GXM23_RS05450	DUF3820 family protein	39.8662	-0.0978863	0.423745	-0.231003	0.817313	0.927712	14SM FR
	AM BAA-835	NC_010655.1	GXM23_RS03785	glycoside hydrolase family 43 protein	53.7527	0.0729906	0.31696	0.230283	0.817872	0.927712	14SM FF
	AM BAA-835	NC_010655.1	GXM23_RS03525	trimeric intracellular cation channel family protein	54.927	-0.0782058	0.339721	-0.230206	0.817932	0.927712	14SM FR
	AM BAA-835	NC_010655.1	GXM23_RS06225	DUF58 domain-containing protein	16.6643	-0.110628	0.480929	-0.230029	0.818069	0.927712	14SM FR
	AM BAA-835	NC_010655.1	GXM23_RS02410	HAD family hydrolase	81.8472	0.0577322	0.251126	0.229893	0.818175	0.927712	14SM FF
	AM BAA-835	NC_010655.1	GXM23_RS09075	tryptophan synthase subunit beta	140.598	-0.0525803	0.229715	-0.228893	0.818952	0.927712	14SM FR
	AM BAA-835	NC_010655.1	GXM23_RS02940	M42 family metallopeptidase	4.59264	0.216056	0.951782	0.227002	0.820423	0.927712	14SM FF
	AM BAA-835	NC_010655.1	GXM23_RS02040	squalene/phytoene synthase family protein	38.1078	0.0898751	0.396064	0.226921	0.820485	0.927712	14SM FF
	AM BAA-835	NC_010655.1	GXM23_RS08955	DEAD/DEAH box helicase family protein	95.685	0.0706264	0.312004	0.226364	0.820918	0.927712	14SM FF
	AM BAA-835	NC_010655.1	GXM23_RS00500	PA14 domain-containing protein	11.8885	0.124198	0.552387	0.224839	0.822105	0.928527	14SM FF
	AM BAA-835	NC_010655.1	GXM23_RS10100	hypothetical protein	20.0406	-0.0961416	0.428761	-0.224231	0.822577	0.928536	14SM FR
	AM BAA-835	NC_010655.1	GXM23_RS08610	NAD(P)H-dependent oxidoreductase subunit E	184.705	0.0512431	0.231546	0.221309	0.824852	0.930578	14SM FF
	AM BAA-835	NC_010655.1	GXM23_RS02390	N-acetyltransferase	28.3389	0.0813035	0.371405	0.218908	0.826722	0.931573	14SM FF
	AM BAA-835	NC_010655.1	GXM23_RS05250	LysM domain-containing protein	4.8218	-0.215099	0.984074	-0.21858	0.826977	0.931573	14SM FR
	AM BAA-835	NC_010655.1	GXM23_RS08095	OmpA family protein	69.8919	-0.0560663	0.256736	-0.218381	0.827133	0.931573	14SM FR
	AM BAA-835	NC_010655.1	GXM23_RS10080	glutamate--tRNA ligase family protein	71.6641	0.0687788	0.317193	0.216836	0.828336	0.931981	14SM FF
	AM BAA-835	NC_010655.1	GXM23_RS02395	hypothetical protein	42.2289	-0.0709537	0.3274	-0.216719	0.828428	0.931981	14SM FR
	AM BAA-835	NC_010655.1	GXM23_RS10035	NADP-dependent isocitrate dehydrogenase	34.9084	0.0858315	0.400575	0.21427	0.830336	0.933602	14SM FF
	AM BAA-835	NC_010655.1	GXM23_RS05335	SUMF1/EgtB/PvdO family nonheme iron enzyme	468.779	-0.0372008	0.175974	-0.2114	0.832575	0.935068	14SM FR
	AM BAA-835	NC_010655.1	GXM23_RS01970	hypothetical protein	40.1742	-0.0632566	0.301369	-0.209898	0.833747	0.935763	14SM FR
	AM BAA-835	NC_010655.1	GXM23_RS05875	heavy metal translocating P-type ATPase	75.4844	-0.0686858	0.328003	-0.209406	0.834131	0.935763	14SM FR
	AM BAA-835	NC_010655.1	GXM23_RS00150	replication-associated recombination protein A	682.475	0.0317316	0.152562	0.207992	0.835235	0.935951	14SM FF
	AM BAA-835	NC_010655.1	GXM23_RS01755	2,3-bisphosphoglycerate-independent phosphoglycerate mutase	161.934	-0.0525442	0.254993	-0.206062	0.836743	0.936396	14SM FR
	AM BAA-835	NC_010655.1	GXM23_RS09295	hypothetical protein	197.536	0.0434879	0.211432	0.205683	0.837039	0.936396	14SM FF
	AM BAA-835	NC_010655.1	GXM23_RS03775	terpene cyclase/mutase family protein	16.0972	-0.109003	0.537609	-0.202755	0.839326	0.93843	14SM FR
	AM BAA-835	NC_010655.1	GXM23_RS04605	class I SAM-dependent RNA methyltransferase	0.425286	-0.551526	2.73483	-0.201667	0.840177	NA	14SM FR
	AM BAA-835	NC_010655.1	GXM23_RS08615	NADH dehydrogenase (quinone) subunit D	231.065	-0.0574818	0.28752	-0.199923	0.841541	0.939674	14SM FR
	AM BAA-835	NC_010655.1	GXM23_RS07540	tRNA-Gly	26.5703	-0.087121	0.435916	-0.199858	0.841592	0.939674	14SM FR
	AM BAA-835	NC_010655.1	GXM23_RS03760	hypothetical protein	238.899	0.0419629	0.210714	0.199146	0.842149	0.939674	14SM FF
	AM BAA-835	NC_010655.1	GXM23_RS09735	hypothetical protein	19.8602	0.0998269	0.501827	0.198927	0.84232	0.939674	14SM FF
	AM BAA-835	NC_010655.1	GXM23_RS08645	50S ribosomal protein L11 methyltransferase	28.2091	-0.0729056	0.371216	-0.196397	0.8443	0.940396	14SM FR
	AM BAA-835	NC_010655.1	GXM23_RS01370	metal-dependent transcriptional regulator	25.9723	-0.076156	0.388147	-0.196204	0.84445	0.940396	14SM FR
	AM BAA-835	NC_010655.1	GXM23_RS06560	putative manganese-dependent inorganic diphosphatase	11.6585	-0.102411	0.523324	-0.195694	0.84485	0.940396	14SM FR
	AM BAA-835	NC_010655.1	GXM23_RS04380	tRNA uridine-5-carboxymethylaminomethyl(34) synthesis enzyme MnmG	48.4065	-0.06761	0.347766	-0.194412	0.845853	0.940894	14SM FR
	AM BAA-835	NC_010655.1	GXM23_RS06290	ketol-acid reductoisomerase	193.749	0.0374042	0.19485	0.191964	0.847771	0.940894	14SM FF
	AM BAA-835	NC_010655.1	GXM23_RS07960	hypothetical protein	17.8565	-0.0998151	0.520091	-0.191919	0.847806	0.940894	14SM FR
	AM BAA-835	NC_010655.1	GXM23_RS02105	thioredoxin-like domain-containing protein	62.3525	0.0532427	0.277918	0.191577	0.848074	0.940894	14SM FF
	AM BAA-835	NC_010655.1	GXM23_RS06145	potassium-transporting ATPase subunit KdpB	53.0412	-0.159211	0.832604	-0.19122	0.848353	0.940894	14SM FR
	AM BAA-835	NC_010655.1	GXM23_RS10005	DUF3341 domain-containing protein	31.4649	-0.0733208	0.383716	-0.191081	0.848462	0.940894	14SM FR
	AM BAA-835	NC_010655.1	GXM23_RS03705	UDP-N-acetylmuramate:L-alanyl-gamma-D-glutamyl-meso-diaminopimelate ligase	4.29809	0.170362	0.897305	0.189859	0.849419	0.941287	14SM FF
	AM BAA-835	NC_010655.1	GXM23_RS07080	translation initiation factor IF-1	69.2238	-0.0586808	0.312476	-0.187793	0.851039	0.94146	14SM FR
	AM BAA-835	NC_010655.1	GXM23_RS01505	rRNA maturation RNase YbeY	291.923	-0.0388385	0.206861	-0.187752	0.851071	0.94146	14SM FR
	AM BAA-835	NC_010655.1	GXM23_RS03950	GTPase ObgE	57.0522	-0.0567342	0.302451	-0.187581	0.851205	0.94146	14SM FR
	AM BAA-835	NC_010655.1	GXM23_RS02720	hypothetical protein	195.969	0.0355666	0.189937	0.187255	0.851461	0.94146	14SM FF
	AM BAA-835	NC_010655.1	GXM23_RS03185	L,D-transpeptidase family protein	7.08721	-0.139202	0.751345	-0.18527	0.853017	0.942659	14SM FR
	AM BAA-835	NC_010655.1	GXM23_RS01615	hypothetical protein	19.4407	0.085435	0.463095	0.184487	0.853631	0.942817	14SM FF
	AM BAA-835	NC_010655.1	GXM23_RS08830	leucine--tRNA ligase	47.4273	0.0633108	0.344808	0.183612	0.854318	0.943054	14SM FF
	AM BAA-835	NC_010655.1	GXM23_RS01240	bifunctional hydroxymethylpyrimidine kinase/phosphomethylpyrimidine kinase	153.269	-0.0426217	0.233687	-0.182388	0.855278	0.943291	14SM FR
	AM BAA-835	NC_010655.1	GXM23_RS02680	Fe-S cluster assembly protein SufB	100.766	-0.0485955	0.266811	-0.182135	0.855477	0.943291	14SM FR
	AM BAA-835	NC_010655.1	GXM23_RS12230	glycosyltransferase	76.1017	0.0515487	0.285436	0.180596	0.856684	0.943955	14SM FF
	AM BAA-835	NC_010655.1	GXM23_RS01350	tetratricopeptide repeat protein	166.311	0.0480413	0.266654	0.180163	0.857024	0.943955	14SM FF
	AM BAA-835	NC_010655.1	GXM23_RS10765	beta-N-acetylhexosaminidase	133.846	0.0399807	0.222939	0.179334	0.857675	0.944152	14SM FF
	AM BAA-835	NC_010655.1	GXM23_RS09090	hypothetical protein	111.803	-0.0483517	0.271439	-0.178131	0.85862	0.944451	14SM FR
	AM BAA-835	NC_010655.1	GXM23_RS01300	hypothetical protein	46.1272	0.0563579	0.319027	0.176656	0.859779	0.944451	14SM FF
	AM BAA-835	NC_010655.1	GXM23_RS01285	tRNA-Thr	29.7968	-0.0669298	0.37939	-0.176414	0.859968	0.944451	14SM FR
	AM BAA-835	NC_010655.1	GXM23_RS09760	AsmA-like C-terminal region-containing protein	213.737	0.0459409	0.260527	0.176338	0.860028	0.944451	14SM FF
	AM BAA-835	NC_010655.1	GXM23_RS00135	discoidin domain-containing protein	94.6373	-0.0486293	0.27933	-0.174093	0.861792	0.944451	14SM FR
	AM BAA-835	NC_010655.1	GXM23_RS03545	hypothetical protein	74.5693	0.0806357	0.464891	0.173451	0.862297	0.944451	14SM FF
	AM BAA-835	NC_010655.1	GXM23_RS01915	thioredoxin family protein	350.883	0.0320677	0.185062	0.17328	0.862431	0.944451	14SM FF
	AM BAA-835	NC_010655.1	GXM23_RS10790	crossover junction endodeoxyribonuclease RuvC	261.642	-0.0460369	0.269032	-0.17112	0.864129	0.944451	14SM FR
	AM BAA-835	NC_010655.1	GXM23_RS02415	30S ribosomal protein S4	47.7539	-0.0625703	0.366178	-0.170874	0.864323	0.944451	14SM FR
	AM BAA-835	NC_010655.1	GXM23_RS01015	transglycosylase domain-containing protein	190.972	-0.0417077	0.244423	-0.170637	0.864509	0.944451	14SM FR
	AM BAA-835	NC_010655.1	GXM23_RS06420	acetylglutamate kinase	166.833	0.0400576	0.235086	0.170396	0.864699	0.944451	14SM FF
	AM BAA-835	NC_010655.1	GXM23_RS04895	peptide-methionine (R)-S-oxide reductase MsrB	17.1381	-0.0809375	0.477425	-0.169529	0.86538	0.944451	14SM FR
	AM BAA-835	NC_010655.1	GXM23_RS12205	MBL fold metallo-hydrolase	100.331	-0.0457609	0.269996	-0.169487	0.865413	0.944451	14SM FR
	AM BAA-835	NC_010655.1	GXM23_RS01560	tyrosine recombinase XerC	443.3	-0.0421627	0.249798	-0.168787	0.865964	0.944451	14SM FR
	AM BAA-835	NC_010655.1	GXM23_RS08935	substrate-binding domain-containing protein	83.9889	-0.0551069	0.327702	-0.168162	0.866456	0.944451	14SM FR
	AM BAA-835	NC_010655.1	GXM23_RS00415	universal stress protein	14.7442	-0.0860263	0.520426	-0.1653	0.868708	0.945874	14SM FR
	AM BAA-835	NC_010655.1	GXM23_RS07570	Holliday junction branch migration protein RuvA	20.3387	0.0822666	0.505497	0.162744	0.87072	0.946868	14SM FF
	AM BAA-835	NC_010655.1	GXM23_RS12215	transposase	278.882	-0.0362241	0.223428	-0.162129	0.871205	0.946868	14SM FR
	AM BAA-835	NC_010655.1	GXM23_RS07350	ABC transporter permease	0.293186	0.559524	3.45271	0.162053	0.871264	NA	14SM FF
	AM BAA-835	NC_010655.1	GXM23_RS05255	D-aminoacyl-tRNA deacylase	59.1127	-0.281562	1.74177	-0.161652	0.87158	0.946868	14SM FR
	AM BAA-835	NC_010655.1	GXM23_RS01390	GNAT family N-acetyltransferase	59.5044	0.0529308	0.327582	0.16158	0.871636	0.946868	14SM FF
	AM BAA-835	NC_010655.1	GXM23_RS07640	phosphate acyltransferase	2764.28	0.132372	0.821519	0.16113	0.871991	0.946868	14SM FF
	AM BAA-835	NC_010655.1	GXM23_RS01335	MBL fold metallo-hydrolase	0.113804	-0.565746	3.51123	-0.161125	0.871995	NA	14SM FR
	AM BAA-835	NC_010655.1	GXM23_RS07110	MFS transporter	0.113804	-0.565746	3.51123	-0.161125	0.871995	NA	14SM FR
	AM BAA-835	NC_010655.1	GXM23_RS12305	hypothetical protein	122.198	-0.0373115	0.233496	-0.159795	0.873042	0.947495	14SM FR
	AM BAA-835	NC_010655.1	GXM23_RS06670	class I mannose-6-phosphate isomerase	12.4384	-0.0844491	0.537396	-0.157145	0.87513	0.948958	14SM FR
	AM BAA-835	NC_010655.1	GXM23_RS02445	DNA-processing protein DprA	112.68	-0.0357034	0.227644	-0.156839	0.875372	0.948958	14SM FR
	AM BAA-835	NC_010655.1	GXM23_RS09275	DUF418 domain-containing protein	17.37	-0.0737373	0.480364	-0.153503	0.878002	0.950811	14SM FR
	AM BAA-835	NC_010655.1	GXM23_RS04745	DNA repair protein RecN	169.047	-0.0298435	0.196736	-0.151693	0.879429	0.951841	14SM FR
	AM BAA-835	NC_010655.1	GXM23_RS07535	tRNA-Gly	33.7771	-0.0743399	0.49605	-0.149864	0.880872	0.9521	14SM FR
	AM BAA-835	NC_010655.1	GXM23_RS10755	tRNA-Gln	61.1518	-0.042742	0.285339	-0.149794	0.880927	0.9521	14SM FR
	AM BAA-835	NC_010655.1	GXM23_RS02475	hypothetical protein	139.819	0.0318952	0.213843	0.149153	0.881433	0.9521	14SM FF
	AM BAA-835	NC_010655.1	GXM23_RS05670	efflux RND transporter permease subunit	627.042	0.026616	0.178662	0.148974	0.881574	0.9521	14SM FF
	AM BAA-835	NC_010655.1	GXM23_RS09250	hypothetical protein	38.5325	-0.0651493	0.444627	-0.146526	0.883506	0.953671	14SM FR
	AM BAA-835	NC_010655.1	GXM23_RS01785	1-deoxy-D-xylulose-5-phosphate synthase	20.5272	0.0663334	0.45635	0.145357	0.884429	0.953728	14SM FF
	AM BAA-835	NC_010655.1	GXM23_RS09210	autotransporter domain-containing protein	6.12783	0.112978	0.777821	0.14525	0.884514	0.953728	14SM FF
	AM BAA-835	NC_010655.1	GXM23_RS10860	MATE family efflux transporter	21.6068	0.096339	0.671185	0.143536	0.885867	0.954672	14SM FF
	AM BAA-835	NC_010655.1	GXM23_RS05305	hypothetical protein	2756.81	0.0272198	0.19265	0.141291	0.88764	0.95605	14SM FF
	AM BAA-835	NC_010655.1	GXM23_RS07385	YfhO family protein	47.9046	0.0446611	0.317409	0.140705	0.888103	0.95605	14SM FF
	AM BAA-835	NC_010655.1	GXM23_RS00835	ABC transporter permease	139.355	-0.0293436	0.210344	-0.139503	0.889053	0.956558	14SM FR
	AM BAA-835	NC_010655.1	GXM23_RS00140	hypothetical protein	3.74055	0.142011	1.03099	0.137743	0.890444	0.957024	14SM FF
	AM BAA-835	NC_010655.1	GXM23_RS00535	DUF488 domain-containing protein	39.9926	0.0619597	0.453032	0.136767	0.891215	0.957338	14SM FF
	AM BAA-835	NC_010655.1	GXM23_RS07945	zinc transporter ZupT	517.691	-0.0322503	0.237662	-0.135698	0.89206	0.95773	14SM FR
	AM BAA-835	NC_010655.1	GXM23_RS07965	valine--pyruvate transaminase	15.3959	-0.0886009	0.657343	-0.134786	0.892781	0.957989	14SM FR
	AM BAA-835	NC_010655.1	GXM23_RS09380	HPr family phosphocarrier protein	38.1813	-0.052764	0.394721	-0.133674	0.89366	0.958418	14SM FR
	AM BAA-835	NC_010655.1	GXM23_RS00270	tRNA-His	0.415632	-0.326568	2.44817	-0.133393	0.893883	NA	14SM FR
	AM BAA-835	NC_010655.1	GXM23_RS04430	TatD family hydrolase	14.8404	-0.0686924	0.518543	-0.132472	0.894611	0.958527	14SM FR
	AM BAA-835	NC_010655.1	GXM23_RS00050	RluA family pseudouridine synthase	112.661	0.0297728	0.224984	0.132333	0.894721	0.958527	14SM FF
	AM BAA-835	NC_010655.1	GXM23_RS02205	family 20 glycosylhydrolase	16.8792	0.089146	0.677612	0.131559	0.895333	0.958669	14SM FF
	AM BAA-835	NC_010655.1	GXM23_RS05240	acyl carrier protein	4.75228	0.107295	0.821031	0.130683	0.896026	0.958778	14SM FF
	AM BAA-835	NC_010655.1	GXM23_RS07755	tRNA-Pro	209.079	0.0304991	0.234218	0.130217	0.896395	0.958778	14SM FF
	AM BAA-835	NC_010655.1	GXM23_RS02540	PDZ domain-containing protein	12.5608	-0.0705592	0.547359	-0.128908	0.89743	0.959372	14SM FR
	AM BAA-835	NC_010655.1	GXM23_RS05590	50S ribosomal protein L11	55.5861	-0.0426764	0.333295	-0.128044	0.898114	0.959589	14SM FR
	AM BAA-835	NC_010655.1	GXM23_RS10645	tryptophanase	269.465	-0.0296346	0.234301	-0.126481	0.899351	0.959941	14SM FR
	AM BAA-835	NC_010655.1	GXM23_RS05210	galactokinase	26.4587	-0.0562953	0.445324	-0.126414	0.899404	0.959941	14SM FR
	AM BAA-835	NC_010655.1	GXM23_RS01110	discoidin domain-containing protein	166.464	0.0378383	0.301849	0.125355	0.900243	0.960323	14SM FF
	AM BAA-835	NC_010655.1	GXM23_RS09700	class I SAM-dependent rRNA methyltransferase	9.34439	-0.0882879	0.716115	-0.123287	0.90188	0.961043	14SM FR
	AM BAA-835	NC_010655.1	GXM23_RS07390	(E)-4-hydroxy-3-methylbut-2-enyl-diphosphate synthase	240.845	-0.0256569	0.211382	-0.121377	0.903392	0.961126	14SM FR
	AM BAA-835	NC_010655.1	GXM23_RS10310	RidA family protein	35.3453	0.0454569	0.374896	0.121252	0.903491	0.961126	14SM FF
	AM BAA-835	NC_010655.1	GXM23_RS08030	outer membrane lipoprotein-sorting protein	86.0291	-0.0296338	0.245395	-0.12076	0.903881	0.961126	14SM FR
	AM BAA-835	NC_010655.1	GXM23_RS04035	aspartate 1-decarboxylase	1.86114	0.164766	1.38149	0.119267	0.905063	0.961716	14SM FF
	AM BAA-835	NC_010655.1	GXM23_RS02805	F0F1 ATP synthase subunit A	77.399	0.0328977	0.277085	0.118728	0.905491	0.961716	14SM FF
	AM BAA-835	NC_010655.1	GXM23_RS05840	ferrous iron transport protein B	0.252698	0.408102	3.46014	0.117944	0.906112	NA	14SM FF
	AM BAA-835	NC_010655.1	GXM23_RS10255	ferredoxin	77.166	0.0472124	0.405885	0.11632	0.907399	0.962817	14SM FF
	AM BAA-835	NC_010655.1	GXM23_RS08270	sialidase family protein	3.91516	-0.125407	1.08462	-0.115623	0.907952	0.962891	14SM FR
	AM BAA-835	NC_010655.1	GXM23_RS06515	16S ribosomal RNA	36.3885	0.0439137	0.382471	0.114816	0.908591	0.962891	14SM FF
	AM BAA-835	NC_010655.1	GXM23_RS08655	4-alpha-glucanotransferase	355.901	0.0221185	0.193421	0.114354	0.908957	0.962891	14SM FF
	AM BAA-835	NC_010655.1	GXM23_RS01645	peptidylprolyl isomerase	42.5386	0.0425336	0.383997	0.110765	0.911802	0.964453	14SM FF
	AM BAA-835	NC_010655.1	GXM23_RS05760	RecQ family ATP-dependent DNA helicase	36.4562	-0.045604	0.411881	-0.110721	0.911837	0.964453	14SM FR
	AM BAA-835	NC_010655.1	GXM23_RS08730	inorganic phosphate transporter	41.037	0.0338922	0.308861	0.109733	0.912621	0.964771	14SM FF
	AM BAA-835	NC_010655.1	GXM23_RS05790	L-aspartate oxidase	0.139564	-0.383804	3.5032	-0.109558	0.91276	NA	14SM FR
	AM BAA-835	NC_010655.1	GXM23_RS04170	acyltransferase	18.4758	0.0655609	0.610638	0.107365	0.9145	0.966246	14SM FF
	AM BAA-835	NC_010655.1	GXM23_RS09590	DUF3737 family protein	111.298	0.0305046	0.289466	0.105383	0.916072	0.967396	14SM FF
	AM BAA-835	NC_010655.1	GXM23_RS04250	YifB family Mg chelatase-like AAA ATPase	18.2715	-0.0527181	0.506979	-0.103985	0.917181	0.967823	14SM FR
	AM BAA-835	NC_010655.1	GXM23_RS07185	tape measure protein	2499.7	-0.0147676	0.142537	-0.103605	0.917483	0.967823	14SM FR
	AM BAA-835	NC_010655.1	GXM23_RS02960	Rne/Rng family ribonuclease	5.27426	-0.0853154	0.831923	-0.102552	0.918318	0.967823	14SM FR
	AM BAA-835	NC_010655.1	GXM23_RS03795	hypothetical protein	112.378	0.026085	0.25466	0.10243	0.918415	0.967823	14SM FF
	AM BAA-835	NC_010655.1	GXM23_RS06055	tRNA-Leu	28.8084	0.0449673	0.443574	0.101375	0.919253	0.968196	14SM FF
	AM BAA-835	NC_010655.1	GXM23_RS07465	carbamoyltransferase HypF	13.2265	-0.0637284	0.638887	-0.0997491	0.920544	0.968319	14SM FR
	AM BAA-835	NC_010655.1	GXM23_RS01625	hypothetical protein	120.367	-0.0316124	0.320024	-0.0987814	0.921312	0.968322	14SM FR
	AM BAA-835	NC_010655.1	GXM23_RS04095	glycosyltransferase	22.6991	-0.0568892	0.579954	-0.0980925	0.921859	0.968388	14SM FR
	AM BAA-835	NC_010655.1	GXM23_RS02220	hypothetical protein	405.354	0.0273351	0.280719	0.0973752	0.922428	0.968477	14SM FF
	AM BAA-835	NC_010655.1	GXM23_RS09385	HPr(Ser) kinase/phosphatase	0.730165	-0.199837	2.0946	-0.095406	0.923992	NA	14SM FR
	AM BAA-835	NC_010655.1	GXM23_RS01395	tRNA-Pro	28.0945	-0.0491443	0.51721	-0.0950181	0.9243	0.969126	14SM FR
	AM BAA-835	NC_010655.1	GXM23_RS05725	adenosylhomocysteinase	10.6159	-0.05561	0.586363	-0.0948389	0.924443	0.969126	14SM FR
	AM BAA-835	NC_010655.1	GXM23_RS02555	hypothetical protein	10.7096	-0.064701	0.688542	-0.0939682	0.925134	0.969126	14SM FR
	AM BAA-835	NC_010655.1	GXM23_RS00420	TIGR00282 family metallophosphoesterase	248.79	0.0253639	0.272411	0.093109	0.925817	0.969126	14SM FF
	AM BAA-835	NC_010655.1	GXM23_RS07670	copper resistance protein NlpE	40.28	-0.0349999	0.376615	-0.0929328	0.925957	0.969126	14SM FR
	AM BAA-835	NC_010655.1	GXM23_RS04515	tRNA-Ala	100.981	-0.0246784	0.271782	-0.0908023	0.92765	0.97039	14SM FR
	AM BAA-835	NC_010655.1	GXM23_RS05630	ATP-dependent Clp protease proteolytic subunit	12.9944	0.0449213	0.51575	0.0870989	0.930593	0.972267	14SM FF
	AM BAA-835	NC_010655.1	GXM23_RS02975	tetratricopeptide repeat protein	384.998	0.0182402	0.211497	0.0862435	0.931273	0.972267	14SM FF
	AM BAA-835	NC_010655.1	GXM23_RS04520	tRNA-Ile	3.21121	-0.0862237	1.00475	-0.085816	0.931613	0.972267	14SM FR
	AM BAA-835	NC_010655.1	GXM23_RS10350	HlyD family efflux transporter periplasmic adaptor subunit	51.3581	0.0263615	0.307349	0.0857706	0.931649	0.972267	14SM FF
	AM BAA-835	NC_010655.1	GXM23_RS00830	ABC transporter permease	265.931	-0.0241745	0.282798	-0.0854831	0.931877	0.972267	14SM FR
	AM BAA-835	NC_010655.1	GXM23_RS09725	glucosamine-6-phosphate deaminase	4.94111	-0.0806807	0.952213	-0.0847297	0.932476	0.972384	14SM FR
	AM BAA-835	NC_010655.1	GXM23_RS03110	tRNA-Lys	72.6634	0.0247192	0.294795	0.0838521	0.933174	0.972604	14SM FF
	AM BAA-835	NC_010655.1	GXM23_RS02525	amidophosphoribosyltransferase	2.72562	0.109542	1.33868	0.0818284	0.934783	0.973313	14SM FF
	AM BAA-835	NC_010655.1	GXM23_RS11015	BlaI/MecI/CopY family transcriptional regulator	21.5122	0.034319	0.419697	0.0817707	0.934829	0.973313	14SM FF
	AM BAA-835	NC_010655.1	GXM23_RS08255	formate C-acetyltransferase	97.8769	0.0229044	0.284118	0.0806158	0.935747	0.973539	14SM FF
	AM BAA-835	NC_010655.1	GXM23_RS03675	hypothetical protein	56.5167	-0.0267063	0.33347	-0.0800862	0.936169	0.973539	14SM FR
	AM BAA-835	NC_010655.1	GXM23_RS08025	polyphenol oxidase family protein	45.7282	0.0315009	0.399465	0.0788578	0.937146	0.973539	14SM FF
	AM BAA-835	NC_010655.1	GXM23_RS10330	hypothetical protein	28.2732	-0.0369043	0.468508	-0.0787698	0.937216	0.973539	14SM FR
	AM BAA-835	NC_010655.1	GXM23_RS09200	autotransporter domain-containing protein	25.3393	-0.0357969	0.456391	-0.0784347	0.937482	0.973539	14SM FR
	AM BAA-835	NC_010655.1	GXM23_RS01170	glucose-1-phosphate thymidylyltransferase RfbA	84.1466	0.0245489	0.316432	0.0775804	0.938162	0.973739	14SM FF
	AM BAA-835	NC_010655.1	GXM23_RS00240	peptide chain release factor 1	44.3017	0.0280769	0.370668	0.0757468	0.939621	0.974615	14SM FF
	AM BAA-835	NC_010655.1	GXM23_RS00980	CTP synthase	52.9014	0.0219261	0.291209	0.0752935	0.939981	0.974615	14SM FF
	AM BAA-835	NC_010655.1	GXM23_RS00255	diaminopimelate epimerase	19.1766	-0.0380472	0.510766	-0.0744904	0.94062	0.974771	14SM FR
	AM BAA-835	NC_010655.1	GXM23_RS10950	NADP-specific glutamate dehydrogenase	27.9222	0.0308725	0.428075	0.0721192	0.942507	0.974983	14SM FF
	AM BAA-835	NC_010655.1	GXM23_RS01450	5S ribosomal RNA	7.67735	0.0682986	0.947246	0.0721023	0.942521	0.974983	14SM FF
	AM BAA-835	NC_010655.1	GXM23_RS02645	hypothetical protein	212.583	-0.0238062	0.330282	-0.0720785	0.942539	0.974983	14SM FR
	AM BAA-835	NC_010655.1	GXM23_RS08620	DUF6056 family protein	15.3748	-0.0410033	0.571234	-0.0717802	0.942777	0.974983	14SM FR
	AM BAA-835	NC_010655.1	GXM23_RS05585	50S ribosomal protein L1	128.329	0.0158944	0.223445	0.0711336	0.943291	0.975011	14SM FF
	AM BAA-835	NC_010655.1	GXM23_RS03620	3-isopropylmalate dehydratase large subunit	106.856	0.0176782	0.252476	0.0700194	0.944178	0.975017	14SM FF
	AM BAA-835	NC_010655.1	GXM23_RS00175	hypothetical protein	0.195457	-0.228444	3.49477	-0.0653676	0.947881	NA	14SM FR
	AM BAA-835	NC_010655.1	GXM23_RS12235	glycosyltransferase	45.0648	0.0248038	0.384829	0.0644541	0.948609	0.978951	14SM FF
	AM BAA-835	NC_010655.1	GXM23_RS01045	class A beta-lactamase	405.992	0.0135398	0.211945	0.0638835	0.949063	0.978951	14SM FF
	AM BAA-835	NC_010655.1	GXM23_RS07905	imidazole glycerol phosphate synthase subunit HisH	291.79	0.0134449	0.216848	0.0620013	0.950562	0.979703	14SM FF
	AM BAA-835	NC_010655.1	GXM23_RS09650	NAD(P)H-dependent oxidoreductase	3.00378	0.0642771	1.04117	0.0617357	0.950773	0.979703	14SM FF
	AM BAA-835	NC_010655.1	GXM23_RS09710	KH domain-containing protein	136.274	0.0149146	0.263448	0.0566128	0.954854	0.982437	14SM FF
	AM BAA-835	NC_010655.1	GXM23_RS02420	30S ribosomal protein S11	381.073	0.0111392	0.19707	0.056524	0.954924	0.982437	14SM FF
	AM BAA-835	NC_010655.1	GXM23_RS05290	fumarate reductase/succinate dehydrogenase flavoprotein subunit	287.023	-0.014169	0.253305	-0.0559363	0.955393	0.982437	14SM FR
	AM BAA-835	NC_010655.1	GXM23_RS07915	4-hydroxythreonine-4-phosphate dehydrogenase PdxA	18.8982	0.0261714	0.481001	0.0544102	0.956608	0.982675	14SM FF
	AM BAA-835	NC_010655.1	GXM23_RS07510	molecular chaperone DnaK	58.5034	-0.0141077	0.266025	-0.0530316	0.957707	0.983298	14SM FR
	AM BAA-835	NC_010655.1	GXM23_RS02845	alpha/beta hydrolase	0.204923	0.17777	3.47319	0.0511837	0.959179	NA	14SM FF
	AM BAA-835	NC_010655.1	GXM23_RS08545	peptidyl-prolyl cis-trans isomerase	85.5607	0.0144653	0.288996	0.0500536	0.96008	0.983521	14SM FF
	AM BAA-835	NC_010655.1	GXM23_RS02020	ATP-binding cassette domain-containing protein	58.0878	-0.0135566	0.277409	-0.0488687	0.961024	0.983521	14SM FR
	AM BAA-835	NC_010655.1	GXM23_RS04820	hypothetical protein	51.7038	-0.0161212	0.330012	-0.0488504	0.961039	0.983521	14SM FR
	AM BAA-835	NC_010655.1	GXM23_RS02870	YdjY domain-containing protein	32.7124	-0.0216267	0.446765	-0.0484073	0.961392	0.983521	14SM FR
	AM BAA-835	NC_010655.1	GXM23_RS05880	transcription termination factor Rho	49.3536	-0.016766	0.351819	-0.0476553	0.961991	0.983521	14SM FR
	AM BAA-835	NC_010655.1	GXM23_RS02905	transketolase	33.8025	-0.018814	0.403842	-0.0465874	0.962842	0.983521	14SM FR
	AM BAA-835	NC_010655.1	GXM23_RS01860	hypothetical protein	52.9767	0.0165691	0.358554	0.0462109	0.963142	0.983521	14SM FF
	AM BAA-835	NC_010655.1	GXM23_RS05610	elongation factor Tu	22.9928	-0.0281176	0.613166	-0.0458564	0.963425	0.983521	14SM FR
	AM BAA-835	NC_010655.1	GXM23_RS00990	hypothetical protein	117.637	0.0105836	0.238196	0.0444321	0.96456	0.983521	14SM FF
	AM BAA-835	NC_010655.1	GXM23_RS09625	flavodoxin	27074.1	-0.00921902	0.208695	-0.0441746	0.964765	0.983521	14SM FR
	AM BAA-835	NC_010655.1	GXM23_RS01520	50S ribosomal protein L32	185.793	-0.0099369	0.225267	-0.0441116	0.964815	0.983521	14SM FR
	AM BAA-835	NC_010655.1	GXM23_RS00810	bile acid:sodium symporter family protein	23.6425	-0.0244785	0.565203	-0.0433093	0.965455	0.983671	14SM FR
	AM BAA-835	NC_010655.1	GXM23_RS00700	arylsulfatase	102.139	-0.0111241	0.27788	-0.0400322	0.968067	0.985243	14SM FR
	AM BAA-835	NC_010655.1	GXM23_RS10235	bifunctional UDP-3-O-[3-hydroxymyristoyl] N-acetylglucosamine deacetylase/3-hydroxyacyl-ACP dehydratase	11.083	0.0220708	0.577457	0.0382207	0.969512	0.985243	14SM FF
	AM BAA-835	NC_010655.1	GXM23_RS07095	beta-ketoacyl-ACP synthase II	24.7812	-0.0163423	0.429928	-0.0380117	0.969678	0.985243	14SM FR
	AM BAA-835	NC_010655.1	GXM23_RS07190	hypothetical protein	695.569	-0.00789326	0.208231	-0.0379064	0.969762	0.985243	14SM FR
	AM BAA-835	NC_010655.1	GXM23_RS01465	tRNA-Ala	110.619	0.00917119	0.243504	0.0376635	0.969956	0.985243	14SM FF
	AM BAA-835	NC_010655.1	GXM23_RS06440	pyridoxine 5'-phosphate synthase	0.20568	0.128838	3.47587	0.0370664	0.970432	NA	14SM FF
	AM BAA-835	NC_010655.1	GXM23_RS07675	hypothetical protein	47.6697	0.0126025	0.358991	0.0351054	0.971996	0.986813	14SM FF
	AM BAA-835	NC_010655.1	GXM23_RS00530	O-antigen ligase family protein	89.2521	-0.00921491	0.271665	-0.0339201	0.972941	0.986843	14SM FR
	AM BAA-835	NC_010655.1	GXM23_RS04795	thiamine pyrophosphate-dependent dehydrogenase E1 component subunit alpha	96.1972	-0.0110642	0.327058	-0.0338294	0.973013	0.986843	14SM FR
	AM BAA-835	NC_010655.1	GXM23_RS02875	terpene cyclase/mutase family protein	34.8679	-0.0121914	0.370262	-0.0329264	0.973733	0.987072	14SM FR
	AM BAA-835	NC_010655.1	GXM23_RS08260	GDSL-type esterase/lipase family protein	375.048	-0.00698864	0.223773	-0.0312309	0.975085	0.987839	14SM FR
	AM BAA-835	NC_010655.1	GXM23_RS02365	replicative DNA helicase	86.9523	-0.0086277	0.280689	-0.0307375	0.975479	0.987839	14SM FR
	AM BAA-835	NC_010655.1	GXM23_RS07355	ATP-binding cassette domain-containing protein	145.022	0.00847268	0.284299	0.029802	0.976225	0.987878	14SM FF
	AM BAA-835	NC_010655.1	GXM23_RS07580	phosphoglycerate kinase	41.0511	0.00886094	0.300883	0.0294498	0.976506	0.987878	14SM FF
	AM BAA-835	NC_010655.1	GXM23_RS09695	SDR family oxidoreductase	0.719492	-0.0682177	2.3751	-0.0287221	0.977086	NA	14SM FR
	AM BAA-835	NC_010655.1	GXM23_RS05460	MarC family protein	54.6452	0.00844627	0.300606	0.0280975	0.977584	0.988468	14SM FF
	AM BAA-835	NC_010655.1	GXM23_RS05835	hypothetical protein	0.921105	-0.0523029	1.97177	-0.0265259	0.978838	NA	14SM FR
	AM BAA-835	NC_010655.1	GXM23_RS06000	DUF2851 family protein	30.6295	-0.0108803	0.415568	-0.0261818	0.979112	0.989231	14SM FR
	AM BAA-835	NC_010655.1	GXM23_RS01875	ABC transporter ATP-binding protein	77.8071	-0.00708132	0.273303	-0.0259101	0.979329	0.989231	14SM FR
	AM BAA-835	NC_010655.1	GXM23_RS03160	M16 family metallopeptidase	2.84602	0.0272876	1.1558	0.0236092	0.981164	0.990374	14SM FF
	AM BAA-835	NC_010655.1	GXM23_RS09405	GTPase domain-containing protein	106.74	0.00668417	0.287497	0.0232495	0.981451	0.990374	14SM FF
	AM BAA-835	NC_010655.1	GXM23_RS12190	DUF805 domain-containing protein	0.173218	-0.0707906	3.48669	-0.0203031	0.983802	NA	14SM FR
	AM BAA-835	NC_010655.1	GXM23_RS04735	glycoside hydrolase family 16 protein	315.376	0.00362875	0.199502	0.0181891	0.985488	0.993945	14SM FF
	AM BAA-835	NC_010655.1	GXM23_RS09320	LicD family protein	109.276	-0.00431191	0.283519	-0.0152085	0.987866	0.994015	14SM FR
	AM BAA-835	NC_010655.1	GXM23_RS05340	3-oxoacyl-[acyl-carrier-protein] reductase	200.437	-0.00381648	0.254697	-0.0149844	0.988045	0.994015	14SM FR
	AM BAA-835	NC_010655.1	GXM23_RS09865	PDZ domain-containing protein	64.5054	0.00425777	0.308437	0.0138044	0.988986	0.994461	14SM FF
	AM BAA-835	NC_010655.1	GXM23_RS07885	50S ribosomal protein L25	0.212614	0.0454264	3.47765	0.0130624	0.989578	NA	14SM FF
	AM BAA-835	NC_010655.1	GXM23_RS09415	YqgE/AlgH family protein	84.3339	-0.0027314	0.274292	-0.00995797	0.992055	0.996953	14SM FR
	AM BAA-835	NC_010655.1	GXM23_RS00580	ROK family protein	3.28958	0.0115409	1.29761	0.00889401	0.992904	0.996953	14SM FF
	AM BAA-835	NC_010655.1	GXM23_RS10545	pyruvate, phosphate dikinase	85.976	-0.00236475	0.312448	-0.00756848	0.993961	0.997456	14SM FR
	AM BAA-835	NC_010655.1	GXM23_RS00950	type IV pilus twitching motility protein PilT	1.16885	0.00970213	1.73479	0.00559267	0.995538	0.998444	14SM FF
	AM BAA-835	NC_010655.1	GXM23_RS09040	2-oxoglutarate dehydrogenase E1 component	71.3766	-0.00134287	0.280465	-0.00478803	0.99618	0.998444	14SM FR
	AM BAA-835	NC_010655.1	GXM23_RS04625	HU family DNA-binding protein	8.71078	0.00162371	0.799024	0.00203212	0.998379	0.998866	14SM FF
	AM BAA-835	NC_010655.1	GXM23_RS03690	hypothetical protein	140.601	-0.000551793	0.388411	-0.00142064	0.998866	0.998866	14SM FR
	AM BAA-835	NC_010655.1	GXM23_RS02095	thiamine phosphate synthase	0.670622	0.00284878	2.37918	0.00119738	0.999045	NA	14SM FF
	AM BAA-835	NC_010655.1	GXM23_RS00070	CDP-diacylglycerol--glycerol-3-phosphate 3-phosphatidyltransferase	0	NA	NA	NA	NA	NA	NA
	AM BAA-835	NC_010655.1	GXM23_RS00185	proline--tRNA ligase	0	NA	NA	NA	NA	NA	NA
	AM BAA-835	NC_010655.1	GXM23_RS00215	glutaminase A	0	NA	NA	NA	NA	NA	NA
	AM BAA-835	NC_010655.1	GXM23_RS00250	primosomal protein N'	0	NA	NA	NA	NA	NA	NA
	AM BAA-835	NC_010655.1	GXM23_RS00335	UvrB/UvrC motif-containing protein	0	NA	NA	NA	NA	NA	NA
	AM BAA-835	NC_010655.1	GXM23_RS00340	protein arginine kinase	0	NA	NA	NA	NA	NA	NA
	AM BAA-835	NC_010655.1	GXM23_RS00345	ATP-dependent Clp protease ATP-binding subunit	0	NA	NA	NA	NA	NA	NA
	AM BAA-835	NC_010655.1	GXM23_RS00680	agmatine deiminase family protein	0	NA	NA	NA	NA	NA	NA
	AM BAA-835	NC_010655.1	GXM23_RS00860	saccharopine dehydrogenase family protein	0	NA	NA	NA	NA	NA	NA
	AM BAA-835	NC_010655.1	GXM23_RS01325	ion transporter	0	NA	NA	NA	NA	NA	NA
	AM BAA-835	NC_010655.1	GXM23_RS01330	arsenate reductase family protein	0	NA	NA	NA	NA	NA	NA
	AM BAA-835	NC_010655.1	GXM23_RS01655	beta-galactosidase GalB	0	NA	NA	NA	NA	NA	NA
	AM BAA-835	NC_010655.1	GXM23_RS01660	valine--tRNA ligase	0	NA	NA	NA	NA	NA	NA
	AM BAA-835	NC_010655.1	GXM23_RS01665	DUF4332 domain-containing protein	0	NA	NA	NA	NA	NA	NA
	AM BAA-835	NC_010655.1	GXM23_RS01675	50S ribosomal protein L14	0	NA	NA	NA	NA	NA	NA
	AM BAA-835	NC_010655.1	GXM23_RS01680	30S ribosomal protein S17	0	NA	NA	NA	NA	NA	NA
	AM BAA-835	NC_010655.1	GXM23_RS01685	50S ribosomal protein L29	0	NA	NA	NA	NA	NA	NA
	AM BAA-835	NC_010655.1	GXM23_RS01690	50S ribosomal protein L16	0	NA	NA	NA	NA	NA	NA
	AM BAA-835	NC_010655.1	GXM23_RS01695	30S ribosomal protein S3	0	NA	NA	NA	NA	NA	NA
	AM BAA-835	NC_010655.1	GXM23_RS01700	50S ribosomal protein L22	0	NA	NA	NA	NA	NA	NA
	AM BAA-835	NC_010655.1	GXM23_RS01985	hypothetical protein	0	NA	NA	NA	NA	NA	NA
	AM BAA-835	NC_010655.1	GXM23_RS02510	GDSL-type esterase/lipase family protein	0	NA	NA	NA	NA	NA	NA
	AM BAA-835	NC_010655.1	GXM23_RS02880	DoxX family protein	0	NA	NA	NA	NA	NA	NA
	AM BAA-835	NC_010655.1	GXM23_RS02970	hypothetical protein	0	NA	NA	NA	NA	NA	NA
	AM BAA-835	NC_010655.1	GXM23_RS03050	30S ribosomal protein S14	0	NA	NA	NA	NA	NA	NA
	AM BAA-835	NC_010655.1	GXM23_RS03065	argininosuccinate synthase	0	NA	NA	NA	NA	NA	NA
	AM BAA-835	NC_010655.1	GXM23_RS03070	sulfatase-like hydrolase/transferase	0	NA	NA	NA	NA	NA	NA
	AM BAA-835	NC_010655.1	GXM23_RS03180	diaminopimelate dehydrogenase	0	NA	NA	NA	NA	NA	NA
	AM BAA-835	NC_010655.1	GXM23_RS03465	hypothetical protein	0	NA	NA	NA	NA	NA	NA
	AM BAA-835	NC_010655.1	GXM23_RS03470	sugar transporter	0	NA	NA	NA	NA	NA	NA
	AM BAA-835	NC_010655.1	GXM23_RS03475	glycosyltransferase family 4 protein	0	NA	NA	NA	NA	NA	NA
	AM BAA-835	NC_010655.1	GXM23_RS03700	haloacid dehalogenase-like hydrolase	0	NA	NA	NA	NA	NA	NA
	AM BAA-835	NC_010655.1	GXM23_RS03955	aminoglycoside phosphotransferase family protein	0	NA	NA	NA	NA	NA	NA
	AM BAA-835	NC_010655.1	GXM23_RS04055	hypothetical protein	0	NA	NA	NA	NA	NA	NA
	AM BAA-835	NC_010655.1	GXM23_RS04965	hypothetical protein	0	NA	NA	NA	NA	NA	NA
	AM BAA-835	NC_010655.1	GXM23_RS05060	glycosyltransferase family 8 protein	0	NA	NA	NA	NA	NA	NA
	AM BAA-835	NC_010655.1	GXM23_RS05085	glycosyltransferase family 4 protein	0	NA	NA	NA	NA	NA	NA
	AM BAA-835	NC_010655.1	GXM23_RS05310	TatD family hydrolase	0	NA	NA	NA	NA	NA	NA
	AM BAA-835	NC_010655.1	GXM23_RS05785	hypothetical protein	0	NA	NA	NA	NA	NA	NA
	AM BAA-835	NC_010655.1	GXM23_RS05795	23S rRNA (guanosine(2251)-2'-O)-methyltransferase RlmB	0	NA	NA	NA	NA	NA	NA
	AM BAA-835	NC_010655.1	GXM23_RS05800	metallophosphoesterase family protein	0	NA	NA	NA	NA	NA	NA
	AM BAA-835	NC_010655.1	GXM23_RS06355	2-enoyl thioester reductase domain-containing protein	0	NA	NA	NA	NA	NA	NA
	AM BAA-835	NC_010655.1	GXM23_RS06765	pyridoxamine 5'-phosphate oxidase	0	NA	NA	NA	NA	NA	NA
	AM BAA-835	NC_010655.1	GXM23_RS06770	carboxylating nicotinate-nucleotide diphosphorylase	0	NA	NA	NA	NA	NA	NA
	AM BAA-835	NC_010655.1	GXM23_RS06775	polyprenyl synthetase family protein	0	NA	NA	NA	NA	NA	NA
	AM BAA-835	NC_010655.1	GXM23_RS06780	aspartate-semialdehyde dehydrogenase	0	NA	NA	NA	NA	NA	NA
	AM BAA-835	NC_010655.1	GXM23_RS06785	PEP-CTERM sorting domain-containing protein	0	NA	NA	NA	NA	NA	NA
	AM BAA-835	NC_010655.1	GXM23_RS06795	hypothetical protein	0	NA	NA	NA	NA	NA	NA
	AM BAA-835	NC_010655.1	GXM23_RS06800	L-serine ammonia-lyase	0	NA	NA	NA	NA	NA	NA
	AM BAA-835	NC_010655.1	GXM23_RS06805	thioredoxin-disulfide reductase	0	NA	NA	NA	NA	NA	NA
	AM BAA-835	NC_010655.1	GXM23_RS06810	SGNH/GDSL hydrolase family protein	0	NA	NA	NA	NA	NA	NA
	AM BAA-835	NC_010655.1	GXM23_RS06815	GNAT family N-acetyltransferase	0	NA	NA	NA	NA	NA	NA
	AM BAA-835	NC_010655.1	GXM23_RS06820	hypothetical protein	0	NA	NA	NA	NA	NA	NA
	AM BAA-835	NC_010655.1	GXM23_RS06825	hypothetical protein	0	NA	NA	NA	NA	NA	NA
	AM BAA-835	NC_010655.1	GXM23_RS06830	hypothetical protein	0	NA	NA	NA	NA	NA	NA
	AM BAA-835	NC_010655.1	GXM23_RS06835	hypothetical protein	0	NA	NA	NA	NA	NA	NA
	AM BAA-835	NC_010655.1	GXM23_RS06840	hypothetical protein	0	NA	NA	NA	NA	NA	NA
	AM BAA-835	NC_010655.1	GXM23_RS06845	TatD family hydrolase	0	NA	NA	NA	NA	NA	NA
	AM BAA-835	NC_010655.1	GXM23_RS06850	cation:proton antiporter	0	NA	NA	NA	NA	NA	NA
	AM BAA-835	NC_010655.1	GXM23_RS06855	phosphodiesterase YaeI	0	NA	NA	NA	NA	NA	NA
	AM BAA-835	NC_010655.1	GXM23_RS06860	aminopeptidase	0	NA	NA	NA	NA	NA	NA
	AM BAA-835	NC_010655.1	GXM23_RS06865	phosphoribosylglycinamide formyltransferase	0	NA	NA	NA	NA	NA	NA
	AM BAA-835	NC_010655.1	GXM23_RS06875	autotransporter-associated beta strand repeat-containing protein	0	NA	NA	NA	NA	NA	NA
	AM BAA-835	NC_010655.1	GXM23_RS06885	DNA topoisomerase (ATP-hydrolyzing) subunit B	0	NA	NA	NA	NA	NA	NA
	AM BAA-835	NC_010655.1	GXM23_RS06900	peptidase U32 family protein	0	NA	NA	NA	NA	NA	NA
	AM BAA-835	NC_010655.1	GXM23_RS06905	SUMF1/EgtB/PvdO family nonheme iron enzyme	0	NA	NA	NA	NA	NA	NA
	AM BAA-835	NC_010655.1	GXM23_RS06910	YncE family protein	0	NA	NA	NA	NA	NA	NA
	AM BAA-835	NC_010655.1	GXM23_RS06915	Rid family hydrolase	0	NA	NA	NA	NA	NA	NA
	AM BAA-835	NC_010655.1	GXM23_RS06920	hypothetical protein	0	NA	NA	NA	NA	NA	NA
	AM BAA-835	NC_010655.1	GXM23_RS06925	NADPH-dependent assimilatory sulfite reductase hemoprotein subunit	0	NA	NA	NA	NA	NA	NA
	AM BAA-835	NC_010655.1	GXM23_RS06930	ABC transporter permease	0	NA	NA	NA	NA	NA	NA
	AM BAA-835	NC_010655.1	GXM23_RS06935	ABC transporter ATP-binding protein	0	NA	NA	NA	NA	NA	NA
	AM BAA-835	NC_010655.1	GXM23_RS06940	ABC transporter substrate-binding protein	0	NA	NA	NA	NA	NA	NA
	AM BAA-835	NC_010655.1	GXM23_RS06945	sulfate adenylyltransferase subunit CysN	0	NA	NA	NA	NA	NA	NA
	AM BAA-835	NC_010655.1	GXM23_RS06950	sulfate adenylyltransferase subunit CysD	0	NA	NA	NA	NA	NA	NA
	AM BAA-835	NC_010655.1	GXM23_RS06955	phosphoadenylyl-sulfate reductase	0	NA	NA	NA	NA	NA	NA
	AM BAA-835	NC_010655.1	GXM23_RS06960	cysteine synthase A	0	NA	NA	NA	NA	NA	NA
	AM BAA-835	NC_010655.1	GXM23_RS06970	phosphate ABC transporter ATP-binding protein PstB	0	NA	NA	NA	NA	NA	NA
	AM BAA-835	NC_010655.1	GXM23_RS06975	phosphate ABC transporter permease PstA	0	NA	NA	NA	NA	NA	NA
	AM BAA-835	NC_010655.1	GXM23_RS07145	hypothetical protein	0	NA	NA	NA	NA	NA	NA
	AM BAA-835	NC_010655.1	GXM23_RS07265	hypothetical protein	0	NA	NA	NA	NA	NA	NA
	AM BAA-835	NC_010655.1	GXM23_RS07270	hypothetical protein	0	NA	NA	NA	NA	NA	NA
	AM BAA-835	NC_010655.1	GXM23_RS07725	pseudouridine synthase	0	NA	NA	NA	NA	NA	NA
	AM BAA-835	NC_010655.1	GXM23_RS07730	hypothetical protein	0	NA	NA	NA	NA	NA	NA
	AM BAA-835	NC_010655.1	GXM23_RS07740	zeta toxin family protein	0	NA	NA	NA	NA	NA	NA
	AM BAA-835	NC_010655.1	GXM23_RS08435	DNA-directed RNA polymerase subunit omega	0	NA	NA	NA	NA	NA	NA
	AM BAA-835	NC_010655.1	GXM23_RS08440	pseudouridine synthase	0	NA	NA	NA	NA	NA	NA
	AM BAA-835	NC_010655.1	GXM23_RS08445	hypothetical protein	0	NA	NA	NA	NA	NA	NA
	AM BAA-835	NC_010655.1	GXM23_RS08450	nucleoside-diphosphate kinase	0	NA	NA	NA	NA	NA	NA
	AM BAA-835	NC_010655.1	GXM23_RS08455	glycosyltransferase family 2 protein	0	NA	NA	NA	NA	NA	NA
	AM BAA-835	NC_010655.1	GXM23_RS08510	superoxide dismutase	0	NA	NA	NA	NA	NA	NA
	AM BAA-835	NC_010655.1	GXM23_RS08515	family 10 glycosylhydrolase	0	NA	NA	NA	NA	NA	NA
	AM BAA-835	NC_010655.1	GXM23_RS08520	nickel pincer cofactor biosynthesis protein LarB	0	NA	NA	NA	NA	NA	NA
	AM BAA-835	NC_010655.1	GXM23_RS08525	ATP-dependent sacrificial sulfur transferase LarE	0	NA	NA	NA	NA	NA	NA
	AM BAA-835	NC_010655.1	GXM23_RS08665	hypothetical protein	0	NA	NA	NA	NA	NA	NA
	AM BAA-835	NC_010655.1	GXM23_RS08690	M15 family metallopeptidase	0	NA	NA	NA	NA	NA	NA
	AM BAA-835	NC_010655.1	GXM23_RS08885	glycoside hydrolase family 2 TIM barrel-domain containing protein	0	NA	NA	NA	NA	NA	NA
	AM BAA-835	NC_010655.1	GXM23_RS09400	5-formyltetrahydrofolate cyclo-ligase	0	NA	NA	NA	NA	NA	NA
	AM BAA-835	NC_010655.1	GXM23_RS09445	Lrp/AsnC family transcriptional regulator	0	NA	NA	NA	NA	NA	NA
	AM BAA-835	NC_010655.1	GXM23_RS09540	SUMF1/EgtB/PvdO family nonheme iron enzyme	0	NA	NA	NA	NA	NA	NA
	AM BAA-835	NC_010655.1	GXM23_RS09720	class I SAM-dependent rRNA methyltransferase	0	NA	NA	NA	NA	NA	NA
	AM BAA-835	NC_010655.1	GXM23_RS09975	peptide deformylase	0	NA	NA	NA	NA	NA	NA
	AM BAA-835	NC_010655.1	GXM23_RS10040	DUF4230 domain-containing protein	0	NA	NA	NA	NA	NA	NA
	AM BAA-835	NC_010655.1	GXM23_RS10165	hypothetical protein	0	NA	NA	NA	NA	NA	NA
	AM BAA-835	NC_010655.1	GXM23_RS10170	DNA adenine methylase	0	NA	NA	NA	NA	NA	NA
	AM BAA-835	NC_010655.1	GXM23_RS10180	hypothetical protein	0	NA	NA	NA	NA	NA	NA
	AM BAA-835	NC_010655.1	GXM23_RS10185	hypothetical protein	0	NA	NA	NA	NA	NA	NA
	AM BAA-835	NC_010655.1	GXM23_RS10190	hypothetical protein	0	NA	NA	NA	NA	NA	NA
	AM BAA-835	NC_010655.1	GXM23_RS10325	GNAT family N-acetyltransferase	0	NA	NA	NA	NA	NA	NA
	AM BAA-835	NC_010655.1	GXM23_RS10440	cytidylate kinase family protein	0	NA	NA	NA	NA	NA	NA
	AM BAA-835	NC_010655.1	GXM23_RS10505	TIGR02206 family membrane protein	0	NA	NA	NA	NA	NA	NA
	AM BAA-835	NC_010655.1	GXM23_RS10560	tetratricopeptide repeat protein	0	NA	NA	NA	NA	NA	NA
	AM BAA-835	NC_010655.1	GXM23_RS10565	class I SAM-dependent methyltransferase	0	NA	NA	NA	NA	NA	NA
	AM BAA-835	NC_010655.1	GXM23_RS10570	PEP-CTERM sorting domain-containing protein	0	NA	NA	NA	NA	NA	NA
	AM BAA-835	NC_010655.1	GXM23_RS10580	PEP-CTERM sorting domain-containing protein	0	NA	NA	NA	NA	NA	NA
	AM BAA-835	NC_010655.1	GXM23_RS10585	methylmalonyl-CoA mutase	0	NA	NA	NA	NA	NA	NA
	AM BAA-835	NC_010655.1	GXM23_RS10590	methylmalonyl-CoA mutase family protein	0	NA	NA	NA	NA	NA	NA
	AM BAA-835	NC_010655.1	GXM23_RS10595	hypothetical protein	0	NA	NA	NA	NA	NA	NA
	AM BAA-835	NC_010655.1	GXM23_RS10600	hypothetical protein	0	NA	NA	NA	NA	NA	NA
	AM BAA-835	NC_010655.1	GXM23_RS10605	terpene cyclase/mutase family protein	0	NA	NA	NA	NA	NA	NA
	AM BAA-835	NC_010655.1	GXM23_RS10610	hypothetical protein	0	NA	NA	NA	NA	NA	NA
	AM BAA-835	NC_010655.1	GXM23_RS10615	hypothetical protein	0	NA	NA	NA	NA	NA	NA
	AM BAA-835	NC_010655.1	GXM23_RS10620	pyrroline-5-carboxylate reductase	0	NA	NA	NA	NA	NA	NA
	AM BAA-835	NC_010655.1	GXM23_RS10625	DNA-3-methyladenine glycosylase I	0	NA	NA	NA	NA	NA	NA
	AM BAA-835	NC_010655.1	GXM23_RS10630	hypothetical protein	0	NA	NA	NA	NA	NA	NA
	AM BAA-835	NC_010655.1	GXM23_RS10635	hypothetical protein	0	NA	NA	NA	NA	NA	NA
	AM BAA-835	NC_010655.1	GXM23_RS10735	cysteine synthase A	0	NA	NA	NA	NA	NA	NA
	AM BAA-835	NC_010655.1	GXM23_RS10845	cardiolipin synthase	0	NA	NA	NA	NA	NA	NA
	AM BAA-835	NC_010655.1	GXM23_RS12335	NYN domain-containing protein	0	NA	NA	NA	NA	NA	NA

## Sheet: 5B
Figure 5B
	1)Transcripts mapping known immunomodulatory gene products transcribed by Akkermansia muciniphila based on UniRef90 identifiers in HUMANn3 (counts per million reads)
	UniRef90 ID	Contributor	14SM FR	14SM FR2	14SM FR3	14SM FR4	14SM FF	14SM FF5	14SM FF6	14SM FF7	13SM FR	13SM FR8	13SM FR9	13SM FR10	13SM FF	13SM FF11	13SM FF12	13SM FF13
	UniRef90_B2UR41: NO_NAME > Amuc_1100	g__Akkermansia.s__Akkermansia_muciniphila	8.04603	9.03555	3.47091	6.10986	124.749	80.7552	33.7151	59.8499	0	0	0	0	0	0	0	0
	UniRef90_A0A139TV36: Threonine--tRNA ligase	g__Akkermansia.s__Akkermansia_muciniphila	3.12343	2.93445	1.00709	1.90344	22.0119	18.4013	10.2441	11.4557	0	0	0	0	0	0	0	0
																															UniRef90_B2UR41: NO_NAME
																															UniRef90_B2UR41: NO_NAME

## Sheet: 5C
Figure 5C
	1) Number of differentially expressed genes per genome. Avg CPM>2.5, BH-adjusted p < 0.1
		14SM				13SM				FF
		FR	FF			FR	FF			13SM	14SM
	Akkermansia muciniphila	-62	49		Akkermansia muciniphila	NA	NA		Akkermansia muciniphila	NA	NA
	Collinsella aerofaciens	-93	97		Collinsella aerofaciens	-89	37		Collinsella aerofaciens	-4	8
	Desulfovibrio piger	-77	60		Desulfovibrio piger	-96	101		Desulfovibrio piger	0	0
	Escherichia coli HS	-197	149		Escherichia coli HS	-201	132		Escherichia coli HS	-1	15
	Faecalibacterium prausnitzii	-5	1		Faecalibacterium prausnitzii	0	0		Faecalibacterium prausnitzii	0	1
	Roseburia intestinalis	-15	7		Roseburia intestinalis	0	0		Roseburia intestinalis	-4	0
	Marvinbryantia formatexigens	-52	2		Marvinbryantia formatexigens	-188	88		Marvinbryantia formatexigens	0	0
	Clostridium symbiosum	-303	269		Clostridium symbiosum	-404	360		Clostridium symbiosum	-7	4
	Eubacterium rectale	-1	0		Eubacterium rectale	0	0		Eubacterium rectale	0	0
	Barnesiella intestinihominis	-75	16		Barnesiella intestinihominis	-92	24		Barnesiella intestinihominis	0	0
	Bacteroides caccae	-714	465		Bacteroides caccae	-697	470		Bacteroides caccae	-17	7
	Bacteroides uniformis	-367	292		Bacteroides uniformis	-602	469		Bacteroides uniformis	-4	18
	Bacteroides ovatus	-667	596		Bacteroides ovatus	-576	590		Bacteroides ovatus	-15	5
	Bacteroides thetaiotaomicron	-582	366		Bacteroides thetaiotaomicron	-634	464		Bacteroides thetaiotaomicron	-30	28
	Citrobacter rodentium	-40	14		Citrobacter rodentium	-30	16		Citrobacter rodentium	0	2
